# Supplementary material for: Development of a biomarker prediction model for post-trauma multiple organ failure/dysfunction syndrome based on the blood transcriptome
Source: Ann Intensive Care. 2024 Aug 28;14:134. doi: 10.1186/s13613-024-01364-5 (PMC11358370; doi:10.1186/s13613-024-01364-5)
Supplement: Supplementary file 2 — Additional file 2 [file 13613_2024_1364_MOESM2_ESM.xlsx]

## Sheet: ModelProbesets
Probeset	Symbol	log2-Fold Change	Fold Change	P.Value	adj.P.Val	Model
1558795_at	ADGRB3-DT	-0.430471	0.742019	0.00730082	0.999552	both LASSO and XGB
201037_at	PFKP	0.286035	1.21928	0.0030412	0.999552	both LASSO and XGB
204120_s_at	ADK	-0.26364	0.832983	0.00488257	0.999552	both LASSO and XGB
204195_s_at	PKNOX1	-0.280142	0.82351	0.00329134	0.999552	both LASSO and XGB
205039_s_at	IKZF1	0.366139	1.2889	0.00725403	0.999552	both LASSO and XGB
205230_at	RPH3A	-0.723941	0.605441	0.00366183	0.999552	both LASSO and XGB
213011_s_at	TPI1	0.264772	1.20145	0.00966359	0.999552	both LASSO and XGB
222307_at	PDCD4-AS1	-0.360763	0.778753	0.00684044	0.999552	both LASSO and XGB
224550_s_at	IRAG1	-0.520107	0.69732	0.00801697	0.999552	both LASSO and XGB
226650_at	ZFAND2A	0.33784	1.26386	0.00133444	0.999552	both LASSO and XGB
230619_at	ARNT	-0.317842	0.802269	0.000200125	0.999552	both LASSO and XGB
230760_at	ZFY	0.474346	1.38929	0.015402	0.999552	both LASSO and XGB
231078_at	SLC25A37	0.264677	1.20137	0.0170097	0.999552	both LASSO and XGB
239208_s_at	YBEY	-0.437628	0.738348	0.00147198	0.999552	both LASSO and XGB
202087_s_at	CTSL	0.544389	1.4584	0.0102961	0.999552	LASSO only
212675_s_at	CEP68	0.351483	1.27587	0.00649512	0.999552	LASSO only
214575_s_at	AZU1	0.508421	1.42249	0.0245229	0.999552	LASSO only
230214_at	IRAG1	-0.589098	0.664759	0.00319678	0.999552	LASSO only
235626_at	CAMK1D	-0.332978	0.793896	0.00395301	0.999552	LASSO only
1554334_a_at	DNAJA4	0.348167	1.27294	0.0215996	0.999552	XGB only
1554414_a_at	OSGIN2	-0.331355	0.79479	0.0072196	0.999552	XGB only
1556747_a_at	LOC101928343	-0.413962	0.750559	0.014662	0.999552	XGB only
1559050_at	HCG27	-0.398423	0.758687	0.0148382	0.999552	XGB only
1560116_a_at	NEDD1	0.284745	1.21819	0.0137119	0.999552	XGB only
201957_at	PPP1R12B	-0.387217	0.764603	0.00695615	0.999552	XGB only
202894_at	EPHB4	-0.31935	0.801431	0.027055	0.999552	XGB only
203213_at	CDK1	0.310199	1.23988	0.0164516	0.999552	XGB only
204410_at	EIF1AY	0.916764	1.88788	0.0195072	0.999552	XGB only
205746_s_at	ADAM17	-0.279711	0.823756	0.0210232	0.999552	XGB only
206851_at	RNASE3	0.529453	1.44338	0.0228341	0.999552	XGB only
207038_at	SLC16A6	-0.318808	0.801732	0.00597971	0.999552	XGB only
209485_s_at	OSBPL1A	-0.515021	0.699783	0.00243906	0.999552	XGB only
213134_x_at	BTG3	0.286618	1.21978	0.00862356	0.999552	XGB only
214131_at	TXLNGY	0.589185	1.5044	0.0124966	0.999552	XGB only
214218_s_at	XIST	-1.32445	0.3993	0.00868056	0.999552	XGB only
218012_at	TSPYL2	0.268554	1.2046	0.0231218	0.999552	XGB only
218294_s_at	NUP50	-0.29646	0.814248	0.0014429	0.999552	XGB only
220246_at	CAMK1D	-0.352759	0.783085	0.0135286	0.999552	XGB only
225286_at	ARSD	-0.272757	0.827736	0.00456918	0.999552	XGB only
226925_at	PXYLP1	-0.38247	0.767123	0.0171031	0.999552	XGB only
228492_at	USP9Y	0.704385	1.62945	0.0041144	0.999552	XGB only
228902_at	NUP214	-0.297503	0.813659	0.0192533	0.999552	XGB only
232829_at	OR52K3P	-0.583984	0.667119	0.0177301	0.999552	XGB only
233700_at	PPP1R12B	-0.435951	0.739206	0.0103518	0.999552	XGB only
236249_at	IKBIP	-0.335887	0.792297	0.00263869	0.999552	XGB only
236297_at	PLXDC2	-0.354956	0.781893	0.0130089	0.999552	XGB only
239442_at	CEP68	0.465239	1.38055	0.00323871	0.999552	XGB only

## Sheet: AllProbesets
Probeset	Symbol	log2-Fold Change	Fold Change	P.Value	FDR-adj.P.Val
1053_at	RFC2	-0.00954823	0.993404	0.895865	0.999552
117_at	HSPA6	-0.121759	0.919067	0.298604	0.999552
121_at	PAX8	0.000598449	1.00041	0.951356	0.999552
1294_at	UBA7	-0.0069613	0.995186	0.939108	0.999552
1316_at	THRA	0.0594374	1.04206	0.149081	0.999552
1405_i_at	CCL5	0.0945623	1.06774	0.615446	0.999552
1487_at	ESRRA	-0.105059	0.929767	0.0625745	0.999552
1552256_a_at	SCARB1	0.0113934	1.00793	0.735103	0.999552
1552257_a_at	TTLL12	-0.0458034	0.96875	0.472307	0.999552
1552263_at	MAPK1	-0.121966	0.918934	0.0528274	0.999552
1552264_a_at	MAPK1	-0.12436	0.917411	0.060934	0.999552
1552271_at	PRR22	0.0149954	1.01045	0.198873	0.999552
1552274_at	PXK	-0.0925302	0.937876	0.321009	0.999552
1552275_s_at	PXK	-0.0701048	0.952569	0.38147	0.999552
1552277_a_at	MSANTD3	-0.0644929	0.956281	0.405025	0.999552
1552281_at	SLC39A5	-0.00193813	0.998657	0.90126	0.999552
1552286_at	ATP6V1E2	-0.0904213	0.939248	0.205643	0.999552
1552287_s_at	AFG3L1P	0.060402	1.04276	0.438254	0.999552
1552288_at	CILP2	-0.0239506	0.983536	0.189308	0.999552
1552291_at	PIGX	-0.16263	0.893395	0.165289	0.999552
1552295_a_at	SLC39A13	-0.0180863	0.987542	0.588716	0.999552
1552301_a_at	CORO6	0.0337825	1.02369	0.255091	0.999552
1552302_at	TMEM106A	-0.0804128	0.945787	0.468519	0.999552
1552303_a_at	TMEM106A	0.0469418	1.03307	0.423107	0.999552
1552306_at	ALG10	0.0829447	1.05918	0.0124003	0.999552
1552307_a_at	TTC39C	-0.127273	0.91556	0.103832	0.999552
1552309_a_at	NEXN	-0.114745	0.923545	0.499587	0.999552
1552310_at	C15orf40	-0.023432	0.983889	0.787924	0.999552
1552311_a_at	RAX2	-0.00357261	0.997527	0.845056	0.999552
1552312_a_at	MFAP3	-0.0486498	0.966841	0.664646	0.999552
1552314_a_at	EYA3	0.055487	1.03921	0.262218	0.999552
1552315_at	GIMAP1	0.0287215	1.02011	0.83743	0.999552
1552316_a_at	GIMAP1	-0.0214552	0.985238	0.835961	0.999552
1552318_at	GIMAP1	0.0686736	1.04875	0.473775	0.999552
1552319_a_at	KLK8	-0.00824497	0.994301	0.800996	0.999552
1552320_a_at	CCDC65	0.0127721	1.00889	0.741452	0.999552
1552321_a_at	CCDC65	-0.0427893	0.970776	0.102287	0.999552
1552323_s_at	PABIR3	0.0882117	1.06305	0.152734	0.999552
1552325_at	CFAP53	-0.0155734	0.989263	0.45057	0.999552
1552329_at	RBBP6	0.0994905	1.07139	0.351203	0.999552
1552330_at	CENPBD1P	-0.0824168	0.944474	0.536219	0.999552
1552332_at	TRIOBP	-0.0549435	0.962632	0.0612154	0.999552
1552334_at	TRIOBP	-0.161614	0.894025	0.080878	0.999552
1552335_at	CATSPER1	-0.00452074	0.996871	0.902564	0.999552
1552343_s_at	PDE7A	-0.0371921	0.97455	0.687467	0.999552
1552344_s_at	CNOT7	-0.0076257	0.994728	0.886219	0.999552
1552347_at	CRYZL1	0.0660266	1.04683	0.415327	0.999552
1552348_at	PRSS33	-0.113599	0.92428	0.633746	0.999552
1552349_a_at	PRSS33	-0.0610927	0.958538	0.673071	0.999552
1552354_at	CBARP	0.0123769	1.00862	0.434034	0.999552
1552355_s_at	CBARP	0.0107816	1.0075	0.572779	0.999552
1552360_a_at	TIRAP	-0.111864	0.925392	0.130172	0.999552
1552362_a_at	LEAP2	0.0598711	1.04237	0.312906	0.999552
1552364_s_at	MSI2	-0.0343246	0.976489	0.409015	0.999552
1552368_at	CTCFL	-0.00613718	0.995755	0.596508	0.999552
1552370_at	C4orf33	-0.086026	0.942114	0.394793	0.999552
1552375_at	ZNF333	-0.0478262	0.967393	0.698155	0.999552
1552377_s_at	TVP23C	0.0128887	1.00897	0.426342	0.999552
1552383_at	GARIN4	0.0429063	1.03019	0.4759	0.999552
1552384_a_at	GARIN4	-0.0156317	0.989223	0.373913	0.999552
1552386_at	GAPT	-0.147896	0.902566	0.304934	0.999552
1552388_at	SCUBE1	0.0466216	1.03284	0.126006	0.999552
1552391_at	CCDC185	-0.00913099	0.993691	0.778203	0.999552
1552396_at	WFDC6	0.00815822	1.00567	0.636381	0.999552
1552398_a_at	CLEC12A	-0.0810441	0.945373	0.748846	0.999552
1552402_at	CALML6	0.0176873	1.01234	0.5345	0.999552
1552409_a_at	ODF4	-0.0351879	0.975905	0.203662	0.999552
1552417_a_at	NEDD1	0.25302	1.1917	0.0458168	0.999552
1552419_s_at	TTLL10	-0.0180698	0.987553	0.326048	0.999552
1552422_at	ZNF22-AS1	-0.0153735	0.989401	0.526613	0.999552
1552423_at	ETV3	0.0460554	1.03244	0.32064	0.999552
1552426_a_at	TM2D3	-0.0350395	0.976005	0.548122	0.999552
1552427_at	ZNF485	-0.0223236	0.984646	0.357427	0.999552
1552432_at	MFSD6L	-0.0207123	0.985746	0.399485	0.999552
1552440_at	GPR182	-0.0195821	0.986518	0.572509	0.999552
1552457_a_at	ADAMTSL1	0.0174765	1.01219	0.13013	0.999552
1552458_at	MBD3L1	0.0041289	1.00287	0.826479	0.999552
1552467_at	DSCR10	0.0154739	1.01078	0.500132	0.999552
1552472_a_at	ACAP2	-0.0616868	0.958143	0.375674	0.999552
1552473_at	GAMT	-0.00215893	0.998505	0.920163	0.999552
1552474_a_at	GAMT	0.0290669	1.02035	0.176913	0.999552
1552476_s_at	PLCD3	-0.00733792	0.994927	0.63769	0.999552
1552480_s_at	PTPRC	0.0872252	1.06232	0.656939	0.999552
1552481_s_at	MAN1A2	0.019036	1.01328	0.2686	0.999552
1552482_at	RAPH1	0.0136158	1.00948	0.472139	0.999552
1552485_at	LACTB	0.10026	1.07197	0.483979	0.999552
1552486_s_at	LACTB	0.0575593	1.0407	0.626628	0.999552
1552491_at	IDI2	0.0176815	1.01233	0.213339	0.999552
1552493_s_at	CYP11B1	0.00307477	1.00213	0.833824	0.999552
1552497_a_at	SLAMF6	0.0514417	1.0363	0.252989	0.999552
1552501_a_at	GPBAR1	-0.0604403	0.958971	0.413158	0.999552
1552504_a_at	BRSK1	0.0269435	1.01885	0.604726	0.999552
1552510_at	SLC34A3	0.0397869	1.02796	0.109159	0.999552
1552516_a_at	HIPK1	-0.148296	0.902315	0.386662	0.999552
1552518_s_at	MTBP	-0.0059085	0.995913	0.696747	0.999552
1552519_at	ACVR1C	0.00670587	1.00466	0.724002	0.999552
1552524_at	ART5	-0.0143251	0.99012	0.464785	0.999552
1552532_a_at	ATP6V1C2	0.0191982	1.0134	0.129481	0.999552
1552536_at	VTI1A	-0.077467	0.94772	0.456824	0.999552
1552541_at	TAGAP	-0.0660035	0.955281	0.692716	0.999552
1552542_s_at	TAGAP	-0.0579013	0.960661	0.713059	0.999552
1552546_a_at	LETM2	-0.0940804	0.936869	0.245845	0.999552
1552548_at	BSND	-0.0723075	0.951116	0.0408893	0.999552
1552552_s_at	CLEC4C	0.122018	1.08826	0.580784	0.999552
1552553_a_at	NLRC4	-0.0544564	0.962957	0.613873	0.999552
1552554_a_at	NLRC4	-0.0723412	0.951093	0.746572	0.999552
1552555_at	PRSS36	-0.0213648	0.9853	0.476289	0.999552
1552557_a_at	ZDHHC15	-0.00549219	0.9962	0.709805	0.999552
1552558_a_at	RAI1	-0.0175141	0.987934	0.530354	0.999552
1552568_at	RTP3	-0.0109162	0.992462	0.516148	0.999552
1552576_at	ALMS1P1	0.00879055	1.00611	0.665149	0.999552
1552584_at	IL12RB1	-0.0661803	0.955164	0.488722	0.999552
1552586_at	TRPV3	-0.0227337	0.984366	0.245009	0.999552
1552587_at	CNBD1	-0.000158105	0.99989	0.993149	0.999552
1552610_a_at	JAK1	-0.0761154	0.948608	0.528078	0.999552
1552611_a_at	JAK1	-0.0506738	0.965485	0.738124	0.999552
1552612_at	CDC42SE2	0.0369553	1.02595	0.748799	0.999552
1552613_s_at	CDC42SE2	0.0652795	1.04629	0.497001	0.999552
1552615_at	ACACB	0.0521874	1.03684	0.138533	0.999552
1552617_a_at	COP1	-0.0827768	0.944238	0.153847	0.999552
1552618_at	STX6	0.0490631	1.03459	0.482602	0.999552
1552619_a_at	ANLN	0.0405795	1.02853	0.170466	0.999552
1552620_at	SPRR4	0.0284844	1.01994	0.144383	0.999552
1552623_at	HSH2D	-0.118695	0.92102	0.469446	0.999552
1552625_a_at	TRNT1	0.0390055	1.02741	0.277558	0.999552
1552628_a_at	HERPUD2	-0.0268738	0.981545	0.586981	0.999552
1552632_a_at	ARSG	-0.0687434	0.953468	0.561768	0.999552
1552633_at	ZNF101	0.0193069	1.01347	0.820585	0.999552
1552634_a_at	ZNF101	0.135641	1.09858	0.242119	0.999552
1552639_at	KLHDC7B	-0.0351689	0.975918	0.511805	0.999552
1552643_at	ZNF626	-0.140935	0.906931	0.0365956	0.999552
1552644_a_at	PHC3	-0.0496265	0.966186	0.564686	0.999552
1552646_at	IL11RA	0.071688	1.05095	0.0668205	0.999552
1552648_a_at	TNFRSF10A	0.00780608	1.00543	0.906025	0.999552
1552652_at	HPS4	0.0110876	1.00771	0.716704	0.999552
1552656_s_at	UHMK1	-0.0108806	0.992487	0.715139	0.999552
1552657_a_at	TXNDC2	0.0198202	1.01383	0.412309	0.999552
1552658_a_at	NAV3	0.0371557	1.02609	0.241414	0.999552
1552660_a_at	C5orf22	0.00196297	1.00136	0.975652	0.999552
1552664_at	FLCN	0.00186422	1.00129	0.985766	0.999552
1552667_a_at	SH2D3C	-0.161396	0.89416	0.340154	0.999552
1552669_at	PPP1R3B	0.0117301	1.00816	0.580043	0.999552
1552670_a_at	PPP1R3B	-0.109938	0.926628	0.481381	0.999552
1552671_a_at	SLC9A7	0.0172392	1.01202	0.372475	0.999552
1552673_at	RFX6	0.0134102	1.00934	0.241707	0.999552
1552674_at	DIRC1	0.0165737	1.01155	0.163624	0.999552
1552677_a_at	DIP2A	0.0180385	1.01258	0.85106	0.999552
1552678_a_at	USP28	-0.0409896	0.971988	0.336337	0.999552
1552686_at	CNBD2	-0.0252183	0.982672	0.584544	0.999552
1552691_at	ARL11	-0.0522886	0.964405	0.488412	0.999552
1552693_at	ARL11	-0.0380382	0.973979	0.202387	0.999552
1552694_at	SLC2A13	0.011147	1.00776	0.472226	0.999552
1552695_a_at	SLC2A13	-0.0181677	0.987486	0.37198	0.999552
1552696_at	NIPA1	-0.00575994	0.996015	0.668922	0.999552
1552701_a_at	CARD16	-0.0103678	0.992839	0.897423	0.999552
1552711_a_at	CYB5D1	0.0296169	1.02074	0.818997	0.999552
1552712_a_at	NMNAT2	-0.0330655	0.977341	0.201093	0.999552
1552713_a_at	SLC4A1	0.0151085	1.01053	0.798141	0.999552
1552719_at	GOLM2	-0.129292	0.91428	0.202498	0.999552
1552729_at	SNHG7	-0.0262517	0.981968	0.719165	0.999552
1552730_at	DHH	-0.0166229	0.988544	0.357524	0.999552
1552733_at	KLHDC1	0.114238	1.0824	0.105326	0.999552
1552734_at	RICTOR	-0.0431606	0.970526	0.755129	0.999552
1552737_s_at	WWP2	-0.156847	0.896983	0.237516	0.999552
1552738_a_at	ST7L	0.0312816	1.02192	0.395598	0.999552
1552747_a_at	PP2D1	0.013327	1.00928	0.441519	0.999552
1552749_a_at	KLC3	0.0122033	1.00849	0.80888	0.999552
1552751_a_at	CIB3	0.0355924	1.02498	0.162119	0.999552
1552752_a_at	CADM2	-0.0104038	0.992815	0.669993	0.999552
1552755_at	DOCK8-AS1	-0.0472047	0.96781	0.649026	0.999552
1552757_s_at	DOCK8-AS1	-0.0951134	0.936199	0.112294	0.999552
1552760_at	HDAC9	-0.011338	0.992172	0.373116	0.999552
1552761_at	SLC16A11	0.0142929	1.00996	0.28994	0.999552
1552770_s_at	ZNF563	0.0244988	1.01713	0.324614	0.999552
1552772_at	CLEC4D	0.0248773	1.01739	0.873391	0.999552
1552773_at	CLEC4D	-0.0302142	0.979275	0.831654	0.999552
1552774_a_at	SLC25A27	-0.0159117	0.989031	0.243838	0.999552
1552783_at	ZNF417	-0.0857822	0.942274	0.00733984	0.999552
1552785_at	ZNF781	-0.011839	0.991827	0.680578	0.999552
1552787_at	HELB	0.21473	1.16049	0.359085	0.999552
1552788_a_at	HELB	0.104897	1.07542	0.451946	0.999552
1552789_at	SEC62	-0.0171172	0.988205	0.799271	0.999552
1552790_a_at	SEC62	0.0120113	1.00836	0.890346	0.999552
1552794_a_at	ZNF547	-0.013567	0.99064	0.508386	0.999552
1552798_a_at	TLR4	-0.14262	0.905872	0.297785	0.999552
1552806_a_at	SIGLEC10	0.137393	1.09992	0.321452	0.999552
1552807_a_at	SIGLEC10	-0.042167	0.971195	0.795145	0.999552
1552811_at	WFIKKN1	-0.0137916	0.990486	0.438012	0.999552
1552812_a_at	SENP1	0.0359839	1.02526	0.195477	0.999552
1552814_a_at	KLF14	0.0179817	1.01254	0.450991	0.999552
1552816_at	NXNL2	0.00599038	1.00416	0.720779	0.999552
1552825_at	ZNF396	0.0240262	1.01679	0.387981	0.999552
1552828_at	SNX18	0.0294333	1.02061	0.603456	0.999552
1552830_at	FBXO39	-0.00510226	0.99647	0.664608	0.999552
1552834_at	B3GNT6	-0.0173386	0.988054	0.622623	0.999552
1552852_a_at	ZSCAN4	-0.0239864	0.983511	0.166493	0.999552
1552856_at	LINC00311	-0.0107882	0.99255	0.409411	0.999552
1552868_at	CIRBP-AS1	-0.0381785	0.973884	0.115731	0.999552
1552872_at	ASMTL-AS1	-0.0334632	0.977072	0.179753	0.999552
1552875_a_at	CD200R1	0.0664377	1.04713	0.148858	0.999552
1552877_s_at	LINC00334	-0.0008711	0.999396	0.956987	0.999552
1552882_a_at	AMER1	0.00158328	1.0011	0.939123	0.999552
1552884_at	NKX6-3	-0.0112398	0.992239	0.731431	0.999552
1552885_a_at	NKX6-3	-0.0434844	0.970309	0.240216	0.999552
1552887_at	TBATA	-0.0234586	0.983871	0.399071	0.999552
1552889_a_at	EXOC3L2	0.0256743	1.01796	0.579659	0.999552
1552892_at	TNFRSF13C	0.0118367	1.00824	0.441877	0.999552
1552899_at	LINC01312	-0.0250573	0.982782	0.38796	0.999552
1552903_at	B4GALNT2	-0.0194735	0.986593	0.16236	0.999552
1552908_at	GCSAML	-0.0468568	0.968043	0.22958	0.999552
1552910_at	SIGLEC11	-0.0112216	0.992252	0.830999	0.999552
1552912_a_at	IL23R	0.0238975	1.0167	0.159262	0.999552
1552914_a_at	CD276	-0.0284741	0.980457	0.340335	0.999552
1552921_a_at	FIGNL1	-0.0060841	0.995792	0.679447	0.999552
1552927_at	TAB3	-0.0229059	0.984248	0.781525	0.999552
1552928_s_at	TAB3	0.0176185	1.01229	0.788127	0.999552
1552930_at	MMEL1	-0.0793732	0.946469	0.150009	0.999552
1552931_a_at	PDE8A	0.0584947	1.04138	0.235468	0.999552
1552932_at	NLRP6	-0.03846	0.973694	0.105721	0.999552
1552937_s_at	ATRIP	0.024305	1.01699	0.294076	0.999552
1552938_at	ZIC5	0.0128767	1.00897	0.539959	0.999552
1552942_at	TRIM67-AS1	-0.0222492	0.984696	0.405673	0.999552
1552944_a_at	PANX2	-0.0713308	0.95176	0.0786875	0.999552
1552948_at	CCDC27	-0.00299995	0.997923	0.919646	0.999552
1552950_at	CFAP161	-0.0277817	0.980927	0.229792	0.999552
1552953_a_at	NEUROD2	0.0285361	1.01998	0.306399	0.999552
1552965_a_at	B3GNT7	0.0139846	1.00974	0.251143	0.999552
1552967_at	CBLL2	-0.00966469	0.993323	0.429551	0.999552
1552970_s_at	ZMYM6	0.0353781	1.02483	0.0898326	0.999552
1552972_at	LINC02551	-0.0204024	0.985958	0.296269	0.999552
1552976_at	DNAJB13	-9.88901e-05	0.999931	0.996606	0.999552
1552977_a_at	CNPY3	-0.0287901	0.980242	0.834373	0.999552
1552978_a_at	SCAMP1	-0.0809619	0.945427	0.327712	0.999552
1552980_at	HAS3	0.0399708	1.02809	0.0448104	0.999552
1553015_a_at	RECQL4	-0.127724	0.915274	0.0408463	0.999552
1553021_s_at	BICD2	-0.0757637	0.94884	0.0508735	0.999552
1553030_a_at	SUOX	-0.00209159	0.998551	0.946194	0.999552
1553034_at	SDCCAG8	-0.0263228	0.98192	0.749708	0.999552
1553037_a_at	SYN2	0.0231472	1.01617	0.680334	0.999552
1553042_a_at	NFKBID	5.06247e-05	1.00004	0.999428	0.999865
1553043_a_at	CD300LF	0.0210468	1.0147	0.804559	0.999552
1553046_s_at	GAL3ST2	-0.0174419	0.987983	0.389577	0.999552
1553047_at	PIP4K2B	0.0210132	1.01467	0.365682	0.999552
1553048_a_at	PIP4K2B	0.0457908	1.03225	0.0455508	0.999552
1553055_a_at	SLFN5	-0.00880074	0.993918	0.92503	0.999552
1553058_at	GIPC3	0.00742481	1.00516	0.717144	0.999552
1553062_at	MOGAT1	-0.00367002	0.997459	0.877385	0.999552
1553064_at	H1-8	0.0037375	1.00259	0.908903	0.999552
1553080_at	CSN1S2AP	-0.0127971	0.991169	0.534307	0.999552
1553081_at	WFDC12	0.00366858	1.00255	0.932033	0.999552
1553088_a_at	BCL2L11	0.000869289	1.0006	0.98043	0.999552
1553094_at	TAC4	-0.0671011	0.954554	0.0616824	0.999552
1553096_s_at	BCL2L11	-0.0229588	0.984212	0.772703	0.999552
1553099_at	TIGD1	-0.133629	0.911536	0.218959	0.999552
1553101_a_at	ALKBH5	0.00611751	1.00425	0.952508	0.999552
1553102_a_at	CCDC69	-0.0176408	0.987847	0.817407	0.999552
1553103_at	NFX1	0.0715428	1.05084	0.430546	0.999552
1553106_at	C5orf24	0.0702619	1.04991	0.430018	0.999552
1553107_s_at	C5orf24	0.0102251	1.00711	0.886597	0.999552
1553111_a_at	KBTBD6	0.140649	1.1024	0.607611	0.999552
1553112_s_at	CDK8	0.040499	1.02847	0.534594	0.999552
1553113_s_at	CDK8	0.0321879	1.02256	0.451723	0.999552
1553114_a_at	PTK6	0.00759723	1.00528	0.719704	0.999552
1553117_a_at	STK38	-0.141506	0.906572	0.371448	0.999552
1553118_at	THEM4	0.00779985	1.00542	0.941101	0.999552
1553122_s_at	RBAK	-0.000994607	0.999311	0.986525	0.999552
1553123_at	WDR62	-0.00712936	0.99507	0.902373	0.999552
1553125_x_at	WDR62	-0.0270134	0.98145	0.493617	0.999552
1553130_at	LOC652276	0.0112368	1.00782	0.618582	0.999552
1553132_a_at	TC2N	-0.0385789	0.973613	0.773589	0.999552
1553133_at	C9orf72	-0.0082387	0.994306	0.945392	0.999552
1553134_s_at	C9orf72	0.0858812	1.06134	0.532502	0.999552
1553136_at	KCTD18	0.0205276	1.01433	0.218639	0.999552
1553138_a_at	ANKLE1	-0.0285323	0.980417	0.283669	0.999552
1553140_at	PELO	-0.0294492	0.979794	0.311128	0.999552
1553142_at	LACC1	0.035001	1.02456	0.158765	0.999552
1553145_at	TAPT1-AS1	-0.0220676	0.98482	0.780561	0.999552
1553146_at	TEX55	-0.0109597	0.992432	0.346385	0.999552
1553148_a_at	SNX13	-0.0134296	0.990735	0.843143	0.999552
1553150_at	KDM1B	-0.00691814	0.995216	0.95287	0.999552
1553153_at	ATP6V0D2	-0.00248687	0.998278	0.89882	0.999552
1553158_at	CEP19	-0.322795	0.79952	0.0675846	0.999552
1553162_x_at	PROSER3	-0.00974816	0.993266	0.830828	0.999552
1553165_at	SYNRG	0.0396875	1.02789	0.589991	0.999552
1553167_a_at	SEPSECS	0.00921458	1.00641	0.694576	0.999552
1553169_at	LRRN4	-0.00130582	0.999095	0.947315	0.999552
1553172_at	ZNF777	-0.0829555	0.944122	0.164267	0.999552
1553176_at	SH2D1B	0.0551093	1.03894	0.432061	0.999552
1553177_at	SH2D1B	0.0376739	1.02646	0.869756	0.999552
1553183_at	UMODL1	0.0171575	1.01196	0.255371	0.999552
1553185_at	RASEF	0.0733764	1.05218	0.591146	0.999552
1553186_x_at	RASEF	0.0718812	1.05109	0.588839	0.999552
1553190_s_at	PARD3B	-0.00904543	0.99375	0.795317	0.999552
1553192_at	ZNF441	0.021373	1.01492	0.259539	0.999552
1553193_at	ZNF441	-0.0603978	0.959	0.363291	0.999552
1553199_at	DCAF4L2	-0.034077	0.976656	0.322976	0.999552
1553205_at	CRMA	0.00203601	1.00141	0.915156	0.999552
1553207_at	ARL10	-0.00686006	0.995256	0.780156	0.999552
1553212_at	KRT78	0.0042399	1.00294	0.901989	0.999552
1553214_a_at	CCDC7	-0.00200466	0.998611	0.976076	0.999552
1553215_s_at	CCDC7	-0.0431308	0.970546	0.397626	0.999552
1553216_at	ZNF41	0.00441522	1.00307	0.889405	0.999552
1553217_s_at	ZNF41	0.0277245	1.0194	0.21374	0.999552
1553218_a_at	ZNF512	-0.059462	0.959622	0.448582	0.999552
1553220_at	FAM117B	0.0379798	1.02668	0.582215	0.999552
1553222_at	OXER1	-0.08227	0.94457	0.300123	0.999552
1553225_s_at	ZNF75D	-0.0125629	0.99133	0.867567	0.999552
1553227_s_at	BRWD1	0.0485951	1.03426	0.3872	0.999552
1553232_at	RMDN2	-0.0188207	0.987039	0.43863	0.999552
1553238_a_at	HIPK4	0.00922792	1.00642	0.594138	0.999552
1553239_at	FAM124A	0.00609339	1.00423	0.801788	0.999552
1553241_at	NKAIN3	-0.00553224	0.996173	0.849929	0.999552
1553243_at	ITIH5	-0.00647254	0.995524	0.737202	0.999552
1553244_at	FANCB	-0.0191653	0.986803	0.266582	0.999552
1553247_a_at	ZNF709	0.00375545	1.00261	0.811904	0.999552
1553248_at	CCDC57	-0.0150383	0.98963	0.845606	0.999552
1553252_a_at	BRWD3	0.0318796	1.02234	0.7406	0.999552
1553257_at	GAL3ST3	-0.0058728	0.995938	0.695612	0.999552
1553261_x_at	C2CD6	-0.0171363	0.988192	0.284658	0.999552
1553263_at	USH1G	0.0315412	1.0221	0.122812	0.999552
1553264_a_at	SYN1	-0.036693	0.974887	0.45359	0.999552
1553265_at	SLC23A3	0.0298484	1.0209	0.426533	0.999552
1553267_a_at	CNOT6L	0.0732835	1.05211	0.068507	0.999552
1553269_at	ZNF718	0.0554741	1.0392	0.544902	0.999552
1553271_at	DIP2B	-0.0856951	0.94233	0.38444	0.999552
1553274_a_at	SNRNP48	-0.0410601	0.97194	0.681175	0.999552
1553279_at	BTNL9	0.0206183	1.01439	0.433181	0.999552
1553280_at	PUS10	-0.0101666	0.992978	0.830222	0.999552
1553285_s_at	RAD9B	0.0287924	1.02016	0.0998972	0.999552
1553286_at	ZNF555	0.0213992	1.01494	0.442562	0.999552
1553292_s_at	RSKR	-0.0806484	0.945633	0.255742	0.999552
1553295_at	ABCA13	0.195395	1.14504	0.0197502	0.999552
1553296_at	ADGRG7	0.0643991	1.04565	0.186956	0.999552
1553297_a_at	CSF3R	-0.0140205	0.990329	0.917936	0.999552
1553300_a_at	DGKH	-0.00982574	0.993212	0.552541	0.999552
1553304_at	LSM14B	0.0190346	1.01328	0.744312	0.999552
1553310_at	PLB1	0.0271036	1.01896	0.595505	0.999552
1553311_at	LINC02910	-0.298293	0.813214	0.0262012	0.999552
1553313_s_at	SLC5A3	-0.00252907	0.998249	0.951137	0.999552
1553317_s_at	GPR82	0.0124847	1.00869	0.493088	0.999552
1553328_a_at	SLC18A2	0.0444508	1.03129	0.172389	0.999552
1553333_at	MAB21L3	-0.148378	0.902264	0.0527734	0.999552
1553338_at	SDE2	0.0248235	1.01736	0.774296	0.999552
1553348_a_at	NFX1	-0.0196883	0.986446	0.567668	0.999552
1553349_at	ARID2	0.0499101	1.0352	0.607253	0.999552
1553352_x_at	ERVW-1	-0.00750477	0.994812	0.724142	0.999552
1553359_at	FBXL18	0.00672529	1.00467	0.819976	0.999552
1553361_x_at	FBXL18	0.0212307	1.01482	0.226974	0.999552
1553363_at	LINC01600	0.0446635	1.03144	0.0537768	0.999552
1553364_at	PNPLA1	-0.124893	0.917072	0.348356	0.999552
1553365_at	DEPDC4	0.0313978	1.022	0.266873	0.999552
1553369_at	NIBAN3	0.00886035	1.00616	0.74872	0.999552
1553378_a_at	HEATR9	-0.0107315	0.992589	0.408454	0.999552
1553385_at	LINC01101	-0.0175999	0.987875	0.226918	0.999552
1553386_at	MFSD2A	-0.0379783	0.974019	0.127168	0.999552
1553387_at	ATM	-0.0281199	0.980697	0.458297	0.999552
1553389_at	NPHP3	-0.00611131	0.995773	0.837354	0.999552
1553395_a_at	CD200R1	0.04095	1.02879	0.566089	0.999552
1553396_a_at	CCDC13	0.0484701	1.03417	0.439655	0.999552
1553397_at	CCDC13	-0.0164978	0.98863	0.525214	0.999552
1553399_a_at	LINC02210	0.0176295	1.01229	0.798082	0.999552
1553400_a_at	LINC02210	0.0101316	1.00705	0.507132	0.999552
1553405_a_at	CSMD1	-0.0186594	0.98715	0.471655	0.999552
1553423_a_at	SLFN13	0.0235815	1.01648	0.771867	0.999552
1553438_at	NDUFV1-DT	-0.00323487	0.99776	0.891825	0.999552
1553449_at	LINC00304	-0.0277194	0.98097	0.493759	0.999552
1553453_at	ASB14	0.0264526	1.0185	0.234112	0.999552
1553465_a_at	CES5A	0.0178121	1.01242	0.236774	0.999552
1553474_at	LOC100288966	-0.0124152	0.991431	0.4955	0.999552
1553485_at	CCDC140	-0.0320839	0.978007	0.199467	0.999552
1553491_at	KSR2	-0.0156126	0.989236	0.327537	0.999552
1553493_a_at	TDH	0.0438299	1.03085	0.210777	0.999552
1553499_s_at	SERPINA9	0.0374624	1.02631	0.175473	0.999552
1553500_at	FBXL21P	-0.00926876	0.993596	0.455451	0.999552
1553502_a_at	PALM2AKAP2	-0.00758325	0.994757	0.615285	0.999552
1553504_at	MRGPRX4	-0.00784707	0.994576	0.770709	0.999552
1553510_s_at	CNOT9	-0.00172505	0.998805	0.961863	0.999552
1553513_at	VNN3P	-0.215537	0.861226	0.282067	0.999552
1553514_a_at	VNN3P	-0.143616	0.905248	0.440668	0.999552
1553523_at	NLRP14	-0.00820861	0.994326	0.723142	0.999552
1553528_a_at	TAF5	-0.0345422	0.976341	0.761754	0.999552
1553533_at	JPH1	0.00679106	1.00472	0.752121	0.999552
1553534_at	NLRP10	-0.00715817	0.995051	0.609768	0.999552
1553535_a_at	RANGAP1	0.0427848	1.0301	0.381187	0.999552
1553537_at	KRT73	-0.0340741	0.976658	0.0794479	0.999552
1553538_s_at	COX1	-0.00785527	0.99457	0.894212	0.999552
1553540_a_at	SLC29A2	0.0033368	1.00232	0.879059	0.999552
1553542_at	CCDC125	-0.0325688	0.977678	0.835192	0.999552
1553551_s_at	ND2	-0.0607439	0.95877	0.30205	0.999552
1553552_at	TAAR8	0.0279308	1.01955	0.134028	0.999552
1553567_s_at	ATP6	-0.00827511	0.994281	0.866617	0.999552
1553568_a_at	H1-6	-0.0102647	0.99291	0.750745	0.999552
1553569_at	COX2	-0.00895498	0.993812	0.836318	0.999552
1553570_x_at	COX2	-0.0191249	0.986831	0.644986	0.999552
1553575_at	ND6	-0.0230532	0.984148	0.800394	0.999552
1553581_s_at	SREK1IP1	0.0738544	1.05252	0.394	0.999552
1553583_a_at	THRSP	0.0242811	1.01697	0.445633	0.999552
1553584_at	DIPK2B	0.0375672	1.02638	0.0660147	0.999552
1553587_a_at	POLE4	-0.137009	0.909402	0.242319	0.999552
1553589_a_at	PDZK1IP1	0.051642	1.03644	0.717121	0.999552
1553593_a_at	TAL2	-0.0188302	0.987033	0.210415	0.999552
1553594_a_at	INSL3	0.0199294	1.01391	0.425858	0.999552
1553599_a_at	SYCP3	0.0187428	1.01308	0.406658	0.999552
1553600_at	TMIE	0.00399536	1.00277	0.861939	0.999552
1553603_s_at	ATL2	-0.0560903	0.961867	0.096179	0.999552
1553604_at	ABCA13	0.189187	1.14012	0.350064	0.999552
1553605_a_at	ABCA13	0.462639	1.37806	0.096844	0.999552
1553608_a_at	LINC00189	-0.130539	0.91349	0.478635	0.999552
1553612_at	ZNF354B	-0.00899826	0.993782	0.816853	0.999552
1553613_s_at	FOXC1	-0.188568	0.877476	0.151291	0.999552
1553626_a_at	EFCAB13	0.00510768	1.00355	0.852136	0.999552
1553635_s_at	DYNLT5	0.2089	1.15581	0.0299755	0.999552
1553639_a_at	PPARGC1B	-0.0304969	0.979083	0.308955	0.999552
1553644_at	SYNE3	-0.00708506	0.995101	0.817643	0.999552
1553647_at	CDYL2	0.011721	1.00816	0.536028	0.999552
1553657_at	VWA3A	0.0226848	1.01585	0.61655	0.999552
1553658_at	LINC00896	0.00606139	1.00421	0.703586	0.999552
1553660_at	HUS1B	-0.0496411	0.966177	0.160939	0.999552
1553663_a_at	NPB	0.0226532	1.01583	0.372958	0.999552
1553668_at	LRCH3	0.00169528	1.00118	0.964715	0.999552
1553677_a_at	TIPRL	-0.0167736	0.988441	0.802245	0.999552
1553678_a_at	ITGB1	-0.0570346	0.961238	0.561283	0.999552
1553679_s_at	VKORC1L1	0.00158332	1.0011	0.93924	0.999552
1553681_a_at	PRF1	0.281905	1.2158	0.183341	0.999552
1553685_s_at	SP1	-0.120988	0.919558	0.455518	0.999552
1553686_at	ARK2N	-0.0281927	0.980648	0.528551	0.999552
1553689_s_at	METTL6	-0.0910233	0.938857	0.318594	0.999552
1553691_at	B3GALNT2	-0.0109296	0.992453	0.745217	0.999552
1553693_s_at	CBR4	-0.0585905	0.960202	0.436957	0.999552
1553694_a_at	PIK3C2A	-0.0575455	0.960898	0.381665	0.999552
1553695_a_at	NLRX1	-0.181195	0.881972	0.0274093	0.999552
1553696_s_at	ZNF569	-0.0856408	0.942366	0.0752205	0.999552
1553698_a_at	CCSAP	-0.00600502	0.995846	0.72111	0.999552
1553701_a_at	DUSP18	-0.0491124	0.966531	0.130618	0.999552
1553702_at	ZNF697	-0.0160922	0.988908	0.717652	0.999552
1553703_at	ZNF791	0.0984967	1.07066	0.196297	0.999552
1553704_x_at	ZNF791	0.0639116	1.0453	0.390267	0.999552
1553706_at	HTRA4	0.0533903	1.0377	0.169953	0.999552
1553709_a_at	PRPF38A	0.0227445	1.01589	0.70805	0.999552
1553710_at	FAM218A	0.0369932	1.02597	0.0436939	0.999552
1553718_at	ZNF548	0.0645971	1.04579	0.484446	0.999552
1553719_s_at	ZNF548	-0.0416238	0.971561	0.568351	0.999552
1553721_at	RNF152	-0.00718389	0.995033	0.64303	0.999552
1553722_s_at	RNF152	0.0179127	1.01249	0.303011	0.999552
1553723_at	ADGRG3	0.077272	1.05502	0.629256	0.999552
1553725_s_at	ZNF644	0.0479209	1.03377	0.436882	0.999552
1553728_at	LRRC43	-0.00318436	0.997795	0.92557	0.999552
1553730_x_at	LRRC43	-0.00569181	0.996063	0.647001	0.999552
1553732_s_at	CEP89	-0.00454923	0.996852	0.812744	0.999552
1553736_at	ZFC3H1	-0.0260198	0.982126	0.684303	0.999552
1553740_a_at	IRAK2	0.0116166	1.00808	0.594849	0.999552
1553741_at	ICMT-DT	-0.00232989	0.998386	0.890133	0.999552
1553743_at	METTL21A	-0.0446466	0.969527	0.705562	0.999552
1553747_at	MGC16025	-0.00491831	0.996597	0.889986	0.999552
1553749_at	FAM76B	0.0527748	1.03726	0.522784	0.999552
1553750_a_at	FAM76B	-0.0379282	0.974053	0.747249	0.999552
1553755_at	NXNL1	-0.0397525	0.972822	0.0958713	0.999552
1553757_at	IQCG	0.00676549	1.0047	0.776462	0.999552
1553759_at	MCM9	0.0198093	1.01383	0.527429	0.999552
1553768_a_at	DCBLD1	-0.063485	0.95695	0.250432	0.999552
1553772_at	GK5	0.0907981	1.06496	0.293833	0.999552
1553785_at	RASGEF1B	-0.0314085	0.978465	0.194427	0.999552
1553793_a_at	BLTP1	-0.0595982	0.959531	0.247733	0.999552
1553798_a_at	FBXL13	-0.0795524	0.946351	0.650623	0.999552
1553801_a_at	DTD2	-0.0135746	0.990635	0.647426	0.999552
1553803_at	SPATA32	-0.0170635	0.988242	0.442896	0.999552
1553804_a_at	SPATA32	-0.0433093	0.970426	0.241248	0.999552
1553805_at	C3orf49	0.0033341	1.00231	0.883443	0.999552
1553809_a_at	TMEM252	-0.119652	0.920409	0.188053	0.999552
1553812_at	TLE6	-0.0107226	0.992595	0.768315	0.999552
1553815_a_at	TCEANC	-0.00777407	0.994626	0.842479	0.999552
1553822_at	RTP1	0.0132981	1.00926	0.477837	0.999552
1553826_a_at	PRR35	-0.0237435	0.983677	0.183832	0.999552
1553828_at	NXPE1	-0.0222551	0.984692	0.26006	0.999552
1553829_at	CYP1B1-AS1	-0.000121444	0.999916	0.997861	0.999563
1553831_at	APOBEC3D	-0.013193	0.990897	0.601371	0.999552
1553837_at	PGAM5	-0.0133279	0.990804	0.322904	0.999552
1553840_a_at	CCDC149	-0.0390912	0.973268	0.254496	0.999552
1553842_at	BEND2	-0.178251	0.883774	0.24064	0.999552
1553843_at	C10orf67	0.0355354	1.02494	0.0365899	0.999552
1553852_at	VPS13B	0.0185614	1.01295	0.693728	0.999552
1553856_s_at	P2RY10	0.0364074	1.02556	0.749973	0.999552
1553857_at	IGSF22	0.0168132	1.01172	0.566089	0.999552
1553858_at	ZBTB3	-0.0817754	0.944894	0.0512858	0.999552
1553859_at	TPH1	-0.00481814	0.996666	0.73741	0.999552
1553860_at	DCST1	0.00865796	1.00602	0.547599	0.999552
1553861_at	TCP11L2	-0.0930868	0.937515	0.46617	0.999552
1553863_at	WDFY4	-0.0103118	0.992878	0.641502	0.999552
1553868_a_at	KIAA0825	-0.0356057	0.975622	0.68622	0.999552
1553872_at	NATD1	-0.00946751	0.993459	0.810243	0.999552
1553873_at	KLHL34	0.00267175	1.00185	0.904992	0.999552
1553878_at	GOT1L1	-0.00694362	0.995199	0.717497	0.999552
1553879_a_at	GOT1L1	0.00201626	1.0014	0.893997	0.999552
1553893_at	TEKTL1	0.0191447	1.01336	0.275728	0.999552
1553901_x_at	ZNF486	0.0139642	1.00973	0.724634	0.999552
1553906_s_at	FGD2	-0.0287749	0.980252	0.811929	0.999552
1553909_x_at	SLF2	0.0507664	1.03581	0.28922	0.999552
1553917_at	PIKFYVE	-0.0159028	0.989038	0.109872	0.999552
1553918_at	LINC00479	0.0146231	1.01019	0.355032	0.999552
1553920_at	SHOC1	0.0357285	1.02507	0.796841	0.999552
1553928_at	ELMOD2	-0.0886409	0.940408	0.422944	0.999552
1553929_at	ACER1	-0.00777371	0.994626	0.769361	0.999552
1553936_a_at	BFSP2-AS1	-0.0139597	0.990371	0.584005	0.999552
1553940_a_at	LRRC28	-0.0576562	0.960824	0.0525907	0.999552
1553945_at	GPHB5	-0.0167235	0.988475	0.269269	0.999552
1553946_at	DCD	-0.0199115	0.986293	0.241609	0.999552
1553947_at	EXOSC6	0.0743061	1.05285	0.18555	0.999552
1553949_at	IQSEC3	-0.00298959	0.99793	0.795531	0.999552
1553952_at	ZDHHC19	0.155927	1.11414	0.592859	0.999552
1553954_at	ALG14	-0.0163188	0.988752	0.865685	0.999552
1553955_at	PPP1R21	-0.0161329	0.98888	0.782416	0.999552
1553957_at	ZNF564	-0.108371	0.927635	0.12553	0.999552
1553959_a_at	B3GALT6	-0.0720465	0.951288	0.256568	0.999552
1553960_at	SNX21	-0.087356	0.941246	0.419365	0.999552
1553961_s_at	SNX21	0.0158074	1.01102	0.475749	0.999552
1553962_s_at	RHOB	-0.0649527	0.955977	0.787257	0.999552
1553971_a_at	CASTOR3P	-0.110407	0.926327	0.362925	0.999552
1553974_at	C22orf39	-0.1107	0.926139	0.158134	0.999552
1553976_a_at	DPCD	0.0290903	1.02037	0.411017	0.999552
1553977_a_at	CYP39A1	-0.0458324	0.968731	0.0804311	0.999552
1553978_at	BORCS8	-0.0977197	0.934509	0.18469	0.999552
1553979_at	ZNF121	0.0737543	1.05245	0.558106	0.999552
1553983_at	DTYMK	-0.000172016	0.999881	0.9963	0.999552
1553984_s_at	DTYMK	0.0432702	1.03045	0.50708	0.999552
1553987_at	MAPKAPK5-AS1	-0.00526612	0.996356	0.951716	0.999552
1553990_at	BRICD5	0.0264046	1.01847	0.624312	0.999552
1553991_s_at	VSIG10	-0.020618	0.98581	0.349213	0.999552
1553992_s_at	NBR2	0.0334771	1.02348	0.502418	0.999552
1553993_s_at	MED25	-0.0773474	0.947799	0.382422	0.999552
1553994_at	NT5E	0.00113327	1.00079	0.953641	0.999552
1553995_a_at	NT5E	0.00815801	1.00567	0.688888	0.999552
1554001_at	TRIM37	-0.0271233	0.981375	0.585252	0.999552
1554003_at	ARHGEF28	-0.0698248	0.952754	0.22312	0.999552
1554008_at	OSMR	0.0220896	1.01543	0.161883	0.999552
1554010_at	NDST1	0.0404572	1.02844	0.306638	0.999552
1554014_at	CHD2	-0.0974268	0.934699	0.140689	0.999552
1554015_a_at	CHD2	-0.0432179	0.970488	0.538994	0.999552
1554016_a_at	USB1	0.0300348	1.02104	0.718791	0.999552
1554019_s_at	CEP57L1	-0.0228803	0.984266	0.159489	0.999552
1554021_a_at	ZNF12	0.0179399	1.01251	0.7746	0.999552
1554023_s_at	CCDC13	0.0161686	1.01127	0.337292	0.999552
1554026_a_at	MYO10	-0.0416885	0.971517	0.725062	0.999552
1554029_a_at	SKIC3	-0.00591082	0.995911	0.863458	0.999552
1554030_at	ARSB	-0.00598453	0.99586	0.783107	0.999552
1554036_at	ZBTB24	0.104217	1.07491	0.48373	0.999552
1554037_a_at	ZBTB24	0.00146684	1.00102	0.983666	0.999552
1554039_at	DGLUCY	-0.086688	0.941682	0.33612	0.999552
1554041_at	TMEM239	-0.0405769	0.972266	0.182586	0.999552
1554045_at	ZNF24	-0.0135162	0.990675	0.824721	0.999552
1554047_at	TXNDC9	0.0373719	1.02624	0.179796	0.999552
1554050_at	SMPDL3B	-0.035073	0.975982	0.182149	0.999552
1554052_at	CNOT1	0.0138561	1.00965	0.794658	0.999552
1554053_at	SPTLC1	0.0142345	1.00992	0.904231	0.999552
1554057_at	ASH1L-AS1	0.048542	1.03422	0.355102	0.999552
1554060_s_at	SETMAR	0.000361451	1.00025	0.978534	0.999552
1554063_at	ZHX1-C8orf76	0.00705855	1.0049	0.801451	0.999552
1554065_at	MVB12B	-0.0132723	0.990843	0.645731	0.999552
1554067_at	KICS2	-0.00462433	0.9968	0.970749	0.999552
1554068_s_at	KICS2	0.00269841	1.00187	0.892034	0.999552
1554077_a_at	TMEM53	-0.0247977	0.982958	0.297013	0.999552
1554078_s_at	DNAJA3	0.0399425	1.02807	0.7485	0.999552
1554079_at	GALNT18	-0.00420506	0.99709	0.880305	0.999552
1554080_at	CNOT9	0.0219893	1.01536	0.660833	0.999552
1554082_a_at	NOL9	-0.0455981	0.968888	0.393989	0.999552
1554084_a_at	NOL9	0.0298185	1.02088	0.487925	0.999552
1554085_at	DDX51	0.0376895	1.02647	0.380926	0.999552
1554086_at	TUBGCP3	-0.0152495	0.989486	0.620627	0.999552
1554091_a_at	TIRAP	-0.0550923	0.962533	0.408416	0.999552
1554093_a_at	SNAPC5	0.0494191	1.03485	0.513574	0.999552
1554095_at	RBM33	-0.0473807	0.967692	0.539849	0.999552
1554096_a_at	RBM33	0.117615	1.08494	0.207949	0.999552
1554102_a_at	TMTC4	-0.00762413	0.994729	0.758417	0.999552
1554105_at	TMEM185A	0.00675601	1.00469	0.860513	0.999552
1554106_at	NBEAL1	-0.0773243	0.947814	0.235871	0.999552
1554110_at	CDCP1	-0.0160085	0.988965	0.58789	0.999552
1554113_a_at	SLC4A8	-0.0045115	0.996878	0.817747	0.999552
1554114_s_at	SSH2	0.0286391	1.02005	0.826039	0.999552
1554115_at	C5orf58	0.00322458	1.00224	0.873778	0.999552
1554116_s_at	PARP11	0.0209942	1.01466	0.832203	0.999552
1554119_at	USB1	0.0138784	1.00967	0.843952	0.999552
1554122_a_at	HSD17B12	-0.0537715	0.963415	0.403847	0.999552
1554125_a_at	NLGN4Y	0.0152327	1.01061	0.468609	0.999552
1554126_at	MSRB3	0.059093	1.04181	0.17587	0.999552
1554127_s_at	MSRB3	0.100817	1.07238	0.183383	0.999552
1554128_at	ADIG	0.00155711	1.00108	0.952353	0.999552
1554129_a_at	ADIG	0.0296503	1.02076	0.352061	0.999552
1554131_at	CCSER2	0.0361597	1.02538	0.438664	0.999552
1554132_a_at	CCSER2	0.110827	1.07985	0.218039	0.999552
1554133_at	RUFY2	-0.00790567	0.994535	0.678063	0.999552
1554145_a_at	PPP1R21	-0.0141689	0.990227	0.875316	0.999552
1554148_a_at	SLC33A1	-0.0118945	0.991789	0.871062	0.999552
1554149_at	CLDND1	0.0214192	1.01496	0.705154	0.999552
1554151_at	OGDH	-0.03523	0.975876	0.462154	0.999552
1554152_a_at	OGDH	-0.0795899	0.946327	0.498399	0.999552
1554153_a_at	PHF21A	-0.023731	0.983685	0.826111	0.999552
1554154_at	GDAP2	0.0200859	1.01402	0.810392	0.999552
1554155_at	MCPH1	-0.0229583	0.984212	0.61103	0.999552
1554158_at	ZMYND11	-0.0143469	0.990105	0.356793	0.999552
1554160_a_at	ZNF446	-0.0550609	0.962554	0.0802884	0.999552
1554163_at	TWIST2	0.0131819	1.00918	0.520913	0.999552
1554167_a_at	GOLGA7	-0.045429	0.969002	0.595433	0.999552
1554168_a_at	SH3KBP1	-0.0778606	0.947462	0.160815	0.999552
1554170_a_at	MBLAC1	0.00832286	1.00579	0.647358	0.999552
1554171_at	ZMYM3	-0.00179263	0.998758	0.977941	0.999552
1554172_a_at	ZMYM3	0.00901063	1.00627	0.7011	0.999552
1554173_at	CD300LB	-0.156945	0.896922	0.0927008	0.999552
1554175_at	CD300LB	-0.0693866	0.953043	0.520669	0.999552
1554177_a_at	DMAC2L	0.037391	1.02626	0.396226	0.999552
1554178_a_at	HYCC2	-0.063239	0.957113	0.426091	0.999552
1554185_at	LOC554206	-0.0157931	0.989113	0.460637	0.999552
1554188_at	POU2AF2	0.00721554	1.00501	0.783664	0.999552
1554201_at	CABP4	0.0412243	1.02899	0.566984	0.999552
1554202_x_at	CABP4	0.0258162	1.01806	0.475897	0.999552
1554205_s_at	ICA1L	-0.00965906	0.993327	0.790947	0.999552
1554206_at	TMLHE	-0.0254998	0.98248	0.78836	0.999552
1554208_at	MEI1	0.0503443	1.03551	0.630282	0.999552
1554212_s_at	KCNS2	0.0258033	1.01805	0.379271	0.999552
1554213_at	ARHGEF10	0.0196478	1.01371	0.257575	0.999552
1554217_a_at	VPS50	-0.0302122	0.979276	0.501136	0.999552
1554222_at	LINC01869	0.030661	1.02148	0.272969	0.999552
1554224_at	LINC02712	-0.0136933	0.990553	0.479281	0.999552
1554229_at	CREBRF	0.00162027	1.00112	0.990892	0.999552
1554231_a_at	ZNF396	-0.0545812	0.962874	0.043925	0.999552
1554237_at	SDCCAG8	-0.0721355	0.951229	0.303566	0.999552
1554239_s_at	PTGR3	-0.0465216	0.968268	0.640224	0.999552
1554240_a_at	ITGAL	-0.108948	0.927264	0.476373	0.999552
1554241_at	COCH	0.123501	1.08937	0.246572	0.999552
1554242_a_at	COCH	0.030526	1.02138	0.385004	0.999552
1554248_at	ZNF638	-0.0199336	0.986278	0.822967	0.999552
1554249_a_at	ZNF638	0.00399336	1.00277	0.969212	0.999552
1554250_s_at	TRIM73	0.148613	1.1085	0.226823	0.999552
1554251_at	HP1BP3	0.0469289	1.03306	0.629334	0.999552
1554259_at	GPSM1	-0.0340629	0.976666	0.153971	0.999552
1554260_a_at	FRYL	0.0115873	1.00806	0.876633	0.999552
1554271_a_at	CENPL	0.0483059	1.03405	0.162812	0.999552
1554273_a_at	ERAP2	0.00257281	1.00178	0.945203	0.999552
1554274_a_at	SSH1	0.0915539	1.06552	0.198187	0.999552
1554279_a_at	TRMT2B	-0.0136267	0.990599	0.627847	0.999552
1554283_at	NOCT	0.0182761	1.01275	0.805449	0.999552
1554285_at	HAVCR2	0.0151746	1.01057	0.86343	0.999552
1554287_at	TRIM4	-0.0461308	0.96853	0.633075	0.999552
1554291_at	BLTP3B	0.0601458	1.04257	0.0993	0.999552
1554292_a_at	BLTP3B	-0.0099144	0.993151	0.873827	0.999552
1554293_at	TTBK2	0.0207396	1.01448	0.192889	0.999552
1554295_x_at	TTBK2	0.00252961	1.00175	0.93506	0.999552
1554296_at	CYP19A1	0.0116863	1.00813	0.632526	0.999552
1554301_at	LHFPL3-AS1	-0.0358968	0.975425	0.106174	0.999552
1554306_at	ITPKB	0.0483398	1.03407	0.649319	0.999552
1554309_at	EIF4G3	0.116649	1.08421	0.621364	0.999552
1554310_a_at	EIF4G3	0.11067	1.07973	0.335924	0.999552
1554311_a_at	SUPT6H	-0.0561476	0.961829	0.275857	0.999552
1554316_at	PGLS	-0.0958727	0.935706	0.295842	0.999552
1554321_a_at	NFS1	0.00296505	1.00206	0.937278	0.999552
1554322_a_at	HDAC4	0.00557519	1.00387	0.903938	0.999552
1554325_at	DOCK2	-0.0228393	0.984294	0.697439	0.999552
1554327_a_at	CANT1	-0.0132027	0.99089	0.90713	0.999552
1554333_at	DNAJA4	0.109665	1.07898	0.243779	0.999552
1554334_a_at	DNAJA4	0.348167	1.27294	0.0215996	0.999552
1554335_at	CYTH4	0.108646	1.07822	0.39785	0.999552
1554339_a_at	COG3	-0.00677621	0.995314	0.836945	0.999552
1554341_a_at	HELQ	-0.0494542	0.966302	0.462634	0.999552
1554342_s_at	HELQ	0.00268967	1.00187	0.966649	0.999552
1554343_a_at	STAP1	0.111766	1.08055	0.180379	0.999552
1554345_a_at	GIN1	-0.0160821	0.988915	0.837704	0.999552
1554351_a_at	TIPRL	0.0832287	1.05939	0.171381	0.999552
1554352_s_at	DENND4A	0.0273751	1.01916	0.774344	0.999552
1554356_at	GINS4	-0.0228988	0.984253	0.337398	0.999552
1554360_at	FCHSD2	0.0314124	1.02201	0.658004	0.999552
1554365_a_at	PPP2R5C	0.0659662	1.04679	0.325181	0.999552
1554367_at	CALHM1	-0.0196109	0.986499	0.489041	0.999552
1554376_s_at	HACD1	-0.0949457	0.936307	0.200505	0.999552
1554379_a_at	TP73	-0.0110335	0.992381	0.690619	0.999552
1554384_at	PADI2	0.0354209	1.02486	0.795622	0.999552
1554385_a_at	PADI2	0.059428	1.04205	0.661665	0.999552
1554386_at	CST9	-0.0312461	0.978575	0.184528	0.999552
1554388_at	VPS29	-0.00803088	0.994449	0.89137	0.999552
1554390_s_at	ACTR2	0.0564475	1.0399	0.593474	0.999552
1554393_a_at	AZIN2	-0.00861136	0.994049	0.708849	0.999552
1554396_at	UEVLD	0.0163531	1.0114	0.691518	0.999552
1554397_s_at	UEVLD	0.040752	1.02865	0.704995	0.999552
1554398_at	LYG2	0.0173741	1.01212	0.311281	0.999552
1554400_at	DYNLT2	-0.0261305	0.982051	0.309045	0.999552
1554406_a_at	CLEC7A	-0.11803	0.921445	0.273424	0.999552
1554409_at	RCC1L	-0.0101864	0.992964	0.647146	0.999552
1554410_a_at	RCC1L	0.00552701	1.00384	0.864155	0.999552
1554411_at	CTNNB1	-0.0985181	0.933992	0.401883	0.999552
1554414_a_at	OSGIN2	-0.331355	0.79479	0.0072196	0.999552
1554415_at	TAF5L	0.0356184	1.025	0.456977	0.999552
1554417_s_at	APH1A	-0.0991933	0.933555	0.513089	0.999552
1554423_a_at	FBXO7	0.113362	1.08175	0.215022	0.999552
1554424_at	FIP1L1	0.0436413	1.03071	0.680427	0.999552
1554428_s_at	NLGN2	0.00317051	1.0022	0.88052	0.999552
1554429_a_at	DMWD	0.0162922	1.01136	0.686702	0.999552
1554433_a_at	ZNF146	-0.0947915	0.936408	0.201528	0.999552
1554438_at	KIAA1217	0.000971634	1.00067	0.942351	0.999552
1554440_at	KIAA0513	0.00784759	1.00545	0.896705	0.999552
1554441_a_at	WAPL	0.00292236	1.00203	0.967721	0.999552
1554442_at	BEST1	-0.0260668	0.982094	0.808886	0.999552
1554443_s_at	BEST1	-0.124705	0.917192	0.24823	0.999552
1554444_s_at	SLC35F6	-0.0134484	0.990722	0.498175	0.999552
1554447_at	JPX	-0.230099	0.852577	0.131147	0.999552
1554448_at	JPX	-0.0219588	0.984895	0.618619	0.999552
1554450_s_at	MIER3	0.0675174	1.04791	0.269142	0.999552
1554451_s_at	DNAJC14	0.0669043	1.04747	0.433835	0.999552
1554452_a_at	HILPDA	0.0172538	1.01203	0.670455	0.999552
1554453_at	HNRNPLL	0.0206883	1.01444	0.742329	0.999552
1554455_at	LINS1	0.061899	1.04384	0.580389	0.999552
1554456_a_at	LINS1	-0.00133312	0.999076	0.984689	0.999552
1554460_at	ST8SIA4	-0.00313064	0.997832	0.949396	0.999552
1554462_a_at	DNAJB9	0.105514	1.07588	0.28725	0.999552
1554464_a_at	CRTAP	-0.214329	0.861947	0.152665	0.999552
1554466_a_at	METTL26	-0.0017388	0.998795	0.969005	0.999552
1554468_s_at	FBF1	0.00481712	1.00334	0.757112	0.999552
1554469_at	ZBTB44	-0.0960046	0.935621	0.319816	0.999552
1554470_s_at	ZBTB44	-0.0737159	0.950187	0.38983	0.999552
1554471_a_at	ANKRD13C	0.00416106	1.00289	0.939914	0.999552
1554472_a_at	PHF20L1	-0.0727804	0.950804	0.538168	0.999552
1554474_a_at	MOXD1	-0.00260568	0.998196	0.898754	0.999552
1554475_a_at	C19orf47	-0.0211611	0.985439	0.307028	0.999552
1554476_x_at	ZNF808	-0.0942812	0.936739	0.111315	0.999552
1554478_a_at	HEATR3	-0.00388143	0.997313	0.936177	0.999552
1554479_a_at	CARD8	-0.0747705	0.949493	0.423667	0.999552
1554480_a_at	ARMC10	-0.115732	0.922914	0.349325	0.999552
1554481_a_at	EPB41	-0.0248798	0.982903	0.745546	0.999552
1554482_a_at	SAR1B	0.0734131	1.0522	0.438356	0.999552
1554487_a_at	ATF6B	-0.04502	0.969276	0.543496	0.999552
1554492_at	THADA	0.0143913	1.01003	0.36403	0.999552
1554494_at	MTHFSD	-0.0203127	0.986019	0.48913	0.999552
1554496_at	RAD51B	-0.00852753	0.994107	0.712008	0.999552
1554499_s_at	PPA2	-0.0206801	0.985768	0.330173	0.999552
1554500_a_at	RGS7	-0.00830305	0.994261	0.677808	0.999552
1554501_at	TSC22D4	0.0312333	1.02189	0.712668	0.999552
1554503_a_at	OSCAR	-0.026111	0.982064	0.779555	0.999552
1554508_at	PIK3AP1	0.057401	1.04059	0.741605	0.999552
1554509_a_at	MINDY3	-0.056825	0.961378	0.308615	0.999552
1554510_s_at	GHITM	-0.00182275	0.998737	0.980811	0.999552
1554516_at	LINC00537	0.00909395	1.00632	0.787289	0.999552
1554517_x_at	LINC00537	0.0132981	1.00926	0.662343	0.999552
1554518_at	GSTCD	0.02878	1.02015	0.509931	0.999552
1554519_at	CD80	-0.0138059	0.990476	0.471994	0.999552
1554531_at	TTC12	-0.0165579	0.988589	0.294817	0.999552
1554533_at	C2	0.0326773	1.02291	0.0874462	0.999552
1554534_at	DPYD	-0.027645	0.98102	0.477453	0.999552
1554536_at	DPYD	0.00740003	1.00514	0.881033	0.999552
1554538_at	RHOF	0.0336285	1.02358	0.575858	0.999552
1554539_a_at	RHOF	0.01182	1.00823	0.87063	0.999552
1554542_at	SLC25A48	-0.0243529	0.983262	0.240709	0.999552
1554543_at	SPAG9	-0.0628338	0.957382	0.632712	0.999552
1554544_a_at	MBP	-0.21876	0.859304	0.0434906	0.999552
1554549_a_at	WDR20	-0.084609	0.94304	0.40908	0.999552
1554553_s_at	YIF1B	0.0789231	1.05623	0.594197	0.999552
1554555_a_at	SETD6	0.0296861	1.02079	0.385427	0.999552
1554556_a_at	ATP11B	0.0608297	1.04307	0.590353	0.999552
1554557_at	ATP11B	0.0605115	1.04284	0.609069	0.999552
1554558_at	DCAF5	0.000654974	1.00045	0.980507	0.999552
1554564_a_at	SPPL3	-0.0111732	0.992285	0.778437	0.999552
1554565_x_at	SPPL3	-0.0882483	0.940664	0.400889	0.999552
1554566_at	KCTD17	0.0275217	1.01926	0.110516	0.999552
1554569_a_at	CELF2	-0.092603	0.937829	0.218075	0.999552
1554571_at	APBB1IP	-0.00274664	0.998098	0.981041	0.999552
1554572_a_at	SUV39H2	0.0698435	1.0496	0.11929	0.999552
1554574_a_at	CYB5R3	0.00837061	1.00582	0.961789	0.999552
1554575_a_at	BPNT1	0.0450649	1.03173	0.416687	0.999552
1554576_a_at	ETV4	-0.027716	0.980972	0.312023	0.999552
1554577_a_at	PSMD10	-0.0416539	0.971541	0.597434	0.999552
1554580_a_at	WWP2	0.0266093	1.01862	0.397637	0.999552
1554588_a_at	IFT70B	-0.0341392	0.976614	0.424784	0.999552
1554589_at	LENG9	0.0436544	1.03072	0.266768	0.999552
1554594_at	ARHGAP27	-0.141166	0.906786	0.155937	0.999552
1554595_at	SYMPK	-0.0258176	0.982264	0.697325	0.999552
1554597_at	LIG3	0.0036963	1.00257	0.955503	0.999552
1554599_x_at	LIG3	-0.068074	0.953911	0.288839	0.999552
1554600_s_at	LMNA	-0.0541228	0.96318	0.560052	0.999552
1554602_at	RBM8A	0.0450653	1.03173	0.691542	0.999552
1554606_at	CEP120	-0.0546725	0.962813	0.365754	0.999552
1554608_at	TGOLN2	-0.0310202	0.978728	0.689167	0.999552
1554609_at	LIPT2-AS1	-0.0213717	0.985295	0.688939	0.999552
1554610_at	ANKMY1	-0.00525402	0.996365	0.844263	0.999552
1554612_at	RUBCN	0.0951662	1.06819	0.175237	0.999552
1554613_a_at	RUBCN	-0.00192977	0.998663	0.928195	0.999552
1554614_a_at	PTBP2	0.0183559	1.0128	0.627879	0.999552
1554616_at	SERPINB8	0.0239628	1.01675	0.149287	0.999552
1554621_at	DGKE	0.0391682	1.02752	0.111253	0.999552
1554624_a_at	SIRPB1	-0.0852575	0.942616	0.298848	0.999552
1554625_at	BCL6B	0.009862	1.00686	0.552007	0.999552
1554627_a_at	ASCC1	-0.0537666	0.963418	0.607313	0.999552
1554628_at	ZNF57	0.091784	1.06569	0.0314487	0.999552
1554631_at	ATM	0.0137145	1.00955	0.59748	0.999552
1554638_at	ZFYVE16	-0.027903	0.980845	0.765898	0.999552
1554655_a_at	RPRML	-0.0160676	0.988925	0.35072	0.999552
1554659_at	NEK4	0.045576	1.0321	0.0746226	0.999552
1554660_a_at	CNST	0.000903033	1.00063	0.988156	0.999552
1554661_s_at	CNST	0.0233428	1.01631	0.74646	0.999552
1554663_a_at	NUMA1	0.000145361	1.0001	0.998645	0.999659
1554665_at	ZNF586	-0.0173897	0.988019	0.590486	0.999552
1554666_at	ZNF594-DT	-0.00802779	0.994451	0.593099	0.999552
1554667_s_at	METTL8	0.0294958	1.02066	0.758549	0.999552
1554670_at	GGA1	0.0396289	1.02785	0.588075	0.999552
1554671_a_at	SRRM2	0.172209	1.12678	0.038362	0.999552
1554676_at	SRGN	0.0048004	1.00333	0.975112	0.999552
1554677_s_at	CMTM4	-0.00605333	0.995813	0.688346	0.999552
1554678_s_at	HNRNPDL	0.0665574	1.04721	0.52757	0.999552
1554679_a_at	LAPTM4B	0.0072355	1.00503	0.75859	0.999552
1554681_a_at	CCDC187	0.00981672	1.00683	0.624017	0.999552
1554686_at	STAU2	-0.118106	0.921396	0.0954726	0.999552
1554689_a_at	NLGN4X	0.00149492	1.00104	0.937729	0.999552
1554690_a_at	TACC1	-0.206411	0.866691	0.0582839	0.999552
1554691_a_at	PACSIN2	-0.0797929	0.946193	0.587365	0.999552
1554694_at	CCNY	-0.019282	0.986724	0.262583	0.999552
1554696_s_at	TYMS	0.10703	1.07701	0.199863	0.999552
1554701_a_at	TBC1D16	-0.012008	0.991711	0.500354	0.999552
1554703_at	ARHGEF10	0.00415894	1.00289	0.863355	0.999552
1554704_at	ATP8B3	0.0432838	1.03046	0.22204	0.999552
1554705_at	SCARA5	-0.0563758	0.961677	0.070923	0.999552
1554707_at	SPATA6L	-0.0155276	0.989295	0.702107	0.999552
1554710_at	KCNMB1	-0.0119395	0.991758	0.47801	0.999552
1554712_a_at	GLYATL2	0.033108	1.02321	0.285536	0.999552
1554717_a_at	PDE4D	0.055642	1.03932	0.547958	0.999552
1554721_a_at	TAF2	-0.0346339	0.976279	0.189989	0.999552
1554726_at	ZNF655	0.0781788	1.05568	0.408014	0.999552
1554730_at	MCTP1	-0.0450737	0.96924	0.680922	0.999552
1554733_at	LINC02363	-0.0676628	0.954183	0.0671519	0.999552
1554736_at	ARHGAP29	0.0166297	1.01159	0.522229	0.999552
1554740_a_at	IPP	-0.0383413	0.973774	0.313862	0.999552
1554744_at	CARD16	0.0234076	1.01636	0.292874	0.999552
1554747_a_at	SEPTIN2	-0.0279083	0.980841	0.815301	0.999552
1554755_a_at	MTUS2	0.00609279	1.00423	0.775847	0.999552
1554757_a_at	INPP5A	-0.116018	0.922731	0.424301	0.999552
1554759_at	SRCIN1	0.0260731	1.01824	0.291624	0.999552
1554761_a_at	DNAAF5	-0.0285278	0.98042	0.148294	0.999552
1554762_a_at	WWC2	0.0394528	1.02772	0.0331167	0.999552
1554767_s_at	CRYZL1	-0.0123052	0.991507	0.855813	0.999552
1554769_at	ZNF785	0.0382951	1.0269	0.543742	0.999552
1554770_x_at	ZNF785	-0.0723638	0.951078	0.197672	0.999552
1554778_at	PHLDB2	0.0125352	1.00873	0.334099	0.999552
1554780_a_at	PHTF2	0.0619793	1.0439	0.268109	0.999552
1554782_at	KLHL30-AS1	-0.0228279	0.984301	0.171321	0.999552
1554783_s_at	ARHGEF2	-0.0787007	0.94691	0.23582	0.999552
1554786_at	CASS4	-0.222668	0.856979	0.0645901	0.999552
1554787_at	STKLD1	-0.0103299	0.992865	0.457816	0.999552
1554790_at	ZSCAN20	0.0195602	1.01365	0.218976	0.999552
1554791_a_at	KANSL1L	0.0253501	1.01773	0.227017	0.999552
1554793_at	UBE3C	-0.0379593	0.974032	0.175489	0.999552
1554794_a_at	UBE3C	0.0483814	1.0341	0.341366	0.999552
1554798_at	SNED1	-0.0210728	0.9855	0.155495	0.999552
1554800_at	RAB39A	0.0239829	1.01676	0.371765	0.999552
1554803_s_at	TRIM72	0.053116	1.0375	0.152085	0.999552
1554804_a_at	CLDN19	0.083183	1.05935	0.0137608	0.999552
1554806_a_at	FBXO8	-0.0683808	0.953708	0.319661	0.999552
1554809_at	LOC389199	0.0285658	1.02	0.345664	0.999552
1554812_at	CLDN20	-0.00994996	0.993127	0.415684	0.999552
1554814_at	UBE2O	0.0366034	1.0257	0.200823	0.999552
1554819_a_at	ITGA11	0.00623825	1.00433	0.813195	0.999552
1554821_a_at	ZBED1	-0.077468	0.94772	0.601983	0.999552
1554824_at	ZNF585A	-0.0396292	0.972905	0.0873831	0.999552
1554826_at	CDK15	-0.049714	0.966128	0.158468	0.999552
1554830_a_at	STEAP3	0.00193788	1.00134	0.961863	0.999552
1554833_at	MCTP2	0.0740394	1.05266	0.756577	0.999552
1554834_a_at	RASSF5	-0.0678502	0.954059	0.777057	0.999552
1554835_a_at	B3GNT5	0.101611	1.07297	0.625087	0.999552
1554839_at	CIDECP1	-0.0392725	0.973146	0.0461832	0.999552
1554842_at	SLC12A1	-0.0552503	0.962427	0.053652	0.999552
1554847_at	ATP6V1B1	-0.0332075	0.977245	0.133029	0.999552
1554849_at	TOR1A	0.0133839	1.00932	0.519846	0.999552
1554852_a_at	CFAP92	-0.0130914	0.990967	0.778435	0.999552
1554853_at	CYP2U1	-0.0249985	0.982822	0.146035	0.999552
1554860_at	PTPN7	-0.00792837	0.99452	0.885191	0.999552
1554863_s_at	DOK5	-0.0509562	0.965296	0.0173085	0.999552
1554864_a_at	SDC3	-0.011175	0.992284	0.434266	0.999552
1554867_a_at	PRR16	-0.00760588	0.994742	0.783093	0.999552
1554868_s_at	PCNP	-0.0131206	0.990947	0.855475	0.999552
1554869_at	WDR37	0.0274377	1.0192	0.561176	0.999552
1554872_a_at	HMGCLL1	-0.0267852	0.981605	0.0885199	0.999552
1554873_at	CSPP1	-0.0436959	0.970166	0.291521	0.999552
1554876_a_at	S100Z	4.51051e-05	1.00003	0.999489	0.999865
1554878_a_at	ABCD3	0.15178	1.11094	0.0427118	0.999552
1554883_a_at	ERCC8	-0.00813652	0.994376	0.821463	0.999552
1554885_a_at	PRIM2	0.028843	1.02019	0.346804	0.999552
1554886_a_at	MLXIP	-0.00425593	0.997054	0.829576	0.999552
1554889_at	TIA1	0.0910166	1.06512	0.00206384	0.999552
1554890_a_at	TIA1	0.0417863	1.02939	0.689411	0.999552
1554891_at	LINC01580	0.014452	1.01007	0.498364	0.999552
1554892_a_at	MS4A3	0.370505	1.29281	0.142747	0.999552
1554894_a_at	PCBD2	-0.0232226	0.984032	0.719785	0.999552
1554897_s_at	RHBDL2	-0.000334572	0.999768	0.994022	0.999552
1554899_s_at	FCER1G	0.0158543	1.01105	0.853218	0.999552
1554905_x_at	FRMD8	0.0534205	1.03772	0.0834047	0.999552
1554906_a_at	MPHOSPH6	0.0405225	1.02849	0.337019	0.999552
1554910_at	PRKD3	-0.0232976	0.983981	0.185149	0.999552
1554915_a_at	PDE12	0.0893701	1.06391	0.35756	0.999552
1554918_a_at	ABCC4	-0.00582408	0.995971	0.802924	0.999552
1554922_at	ZNF678	0.0281939	1.01973	0.116629	0.999552
1554923_at	ANKS6	0.0231412	1.01617	0.153422	0.999552
1554929_at	SIK3	-0.05774	0.960768	0.275924	0.999552
1554933_at	PSIP1	-0.0948177	0.936391	0.0681051	0.999552
1554937_x_at	EXOC3L1	-0.0134711	0.990706	0.599437	0.999552
1554945_x_at	VIL1	-0.000623769	0.999568	0.963664	0.999552
1554950_at	ACAN	0.0328081	1.023	0.263217	0.999552
1554952_s_at	NLRP12	-0.0666913	0.954825	0.37848	0.999552
1554953_a_at	TSPEAR-AS2	-0.0459656	0.968641	0.133628	0.999552
1554958_at	ZNF641	-0.0253841	0.982559	0.806114	0.999552
1554962_a_at	FGFR4	-0.016576	0.988576	0.315387	0.999552
1554973_a_at	ZBTB26	0.0395328	1.02778	0.140944	0.999552
1554974_at	ACY3	0.00908129	1.00631	0.544681	0.999552
1554980_a_at	ATF3	0.0365793	1.02568	0.0883046	0.999552
1554985_at	ZNF396	0.0577838	1.04087	0.421659	0.999552
1554987_at	GOLGA3	-0.0110029	0.992402	0.470384	0.999552
1554989_at	AREL1	0.0191574	1.01337	0.461912	0.999552
1554992_at	RASGRF1	-0.0228246	0.984304	0.339189	0.999552
1554997_a_at	PTGS2	0.204192	1.15204	0.322904	0.999552
1554999_at	RASGEF1B	0.0149587	1.01042	0.748173	0.999552
1555003_at	RBL1	-0.0303802	0.979162	0.424734	0.999552
1555004_a_at	RBL1	0.0168126	1.01172	0.52696	0.999552
1555011_at	ZFYVE16	-0.0183545	0.987358	0.32077	0.999552
1555015_a_at	ZNF398	-0.0250697	0.982773	0.348417	0.999552
1555016_at	IL16	0.022315	1.01559	0.215453	0.999552
1555020_a_at	ARHGAP20	0.0274421	1.0192	0.0200107	0.999552
1555021_a_at	SCARF1	0.0394467	1.02772	0.695097	0.999552
1555027_at	P4HA2	0.0038318	1.00266	0.946524	0.999552
1555037_a_at	IDH1	-0.0642679	0.956431	0.621578	0.999552
1555041_a_at	NAGA	-0.100803	0.932514	0.320371	0.999552
1555042_at	TRPV5	-0.00388805	0.997309	0.829923	0.999552
1555052_a_at	SYT9	-0.0127319	0.991214	0.379305	0.999552
1555057_at	NDUFS4	0.00209066	1.00145	0.916028	0.999552
1555058_a_at	LPGAT1	-0.109831	0.926696	0.336719	0.999552
1555060_a_at	IKZF2	0.00957092	1.00666	0.632926	0.999552
1555063_at	USP6	0.0130059	1.00906	0.664413	0.999552
1555065_x_at	USP6	0.0561983	1.03972	0.340093	0.999552
1555068_at	WNK1	-0.0159507	0.989005	0.731955	0.999552
1555076_at	ARHGAP25	0.0571083	1.04038	0.0420064	0.999552
1555086_at	STAT5B	0.112363	1.081	0.364649	0.999552
1555088_x_at	STAT5B	0.112894	1.0814	0.328345	0.999552
1555091_at	PPM1F	-0.0304633	0.979106	0.791578	0.999552
1555097_a_at	PTGFR	0.00332719	1.00231	0.901098	0.999552
1555105_a_at	MIER1	0.0189269	1.01321	0.826285	0.999552
1555106_a_at	CTDSPL2	0.0493698	1.03481	0.0767561	0.999552
1555107_a_at	UVSSA	-0.0597953	0.9594	0.318385	0.999552
1555110_a_at	KLHL3	-0.0272747	0.981272	0.123681	0.999552
1555116_s_at	SLC11A1	-0.00603835	0.995823	0.969204	0.999552
1555120_at	CD96	-0.0372462	0.974513	0.481992	0.999552
1555124_at	LINC01126	-0.0247632	0.982982	0.382199	0.999552
1555125_at	PAXBP1	0.0248295	1.01736	0.691319	0.999552
1555130_at	PER3	-0.0105747	0.992697	0.484144	0.999552
1555133_at	FAM9A	0.0036488	1.00253	0.836734	0.999552
1555136_at	FGD6	-0.0134878	0.990695	0.528349	0.999552
1555137_a_at	FGD6	-0.0113128	0.992189	0.518717	0.999552
1555153_s_at	FCHO2	-0.225882	0.855072	0.0245263	0.999552
1555154_a_at	QKI	0.0046914	1.00326	0.969421	0.999552
1555159_at	TMEM74	-0.0177198	0.987793	0.582313	0.999552
1555165_a_at	PGPEP1	-0.00438934	0.996962	0.913971	0.999552
1555166_a_at	ZNF396	-0.0719333	0.951362	0.177655	0.999552
1555167_s_at	NAMPT	0.0692154	1.04915	0.517051	0.999552
1555171_at	ST3GAL3	-0.00645323	0.995537	0.784887	0.999552
1555173_at	STX19	-0.00610366	0.995778	0.661433	0.999552
1555180_at	LOC100132686	-0.0122095	0.991573	0.719522	0.999552
1555181_a_at	ST3GAL3	-0.0129283	0.991079	0.656152	0.999552
1555185_x_at	TERF2	-0.0104724	0.992767	0.67351	0.999552
1555188_at	MTUS2-AS1	-0.0203639	0.985984	0.451372	0.999552
1555192_at	ZNF277	0.0208795	1.01458	0.701816	0.999552
1555193_a_at	ZNF277	0.161026	1.11808	0.238207	0.999552
1555199_at	GOSR1	-0.0321948	0.977931	0.357657	0.999552
1555201_a_at	RMND1	0.0231515	1.01618	0.512386	0.999552
1555202_a_at	RPRD1A	0.000685849	1.00048	0.99025	0.999552
1555209_at	USP6NL-AS1	-0.000599439	0.999585	0.976075	0.999552
1555210_at	DTWD1	0.020803	1.01452	0.32823	0.999552
1555213_a_at	CLEC7A	-0.0529931	0.963934	0.465841	0.999552
1555214_a_at	CLEC7A	-0.2113	0.863758	0.19689	0.999552
1555217_at	UBE2W	-0.032413	0.977784	0.156365	0.999552
1555225_at	C1orf43	-0.0250413	0.982792	0.542185	0.999552
1555226_s_at	C1orf43	0.0662417	1.04699	0.625233	0.999552
1555234_a_at	RHOJ	-0.00791216	0.994531	0.695769	0.999552
1555238_at	PTH2	0.0739074	1.05256	0.0151734	0.999552
1555241_at	RBIS	-0.0125101	0.991366	0.872246	0.999552
1555243_x_at	RBIS	0.0244741	1.01711	0.625335	0.999552
1555247_a_at	RAPGEF6	0.11612	1.08382	0.159401	0.999552
1555248_a_at	WNK3	0.0280452	1.01963	0.112853	0.999552
1555250_a_at	CPEB3	-0.0739154	0.950056	0.178138	0.999552
1555251_a_at	OTOF	-0.0523356	0.964374	0.401615	0.999552
1555257_a_at	MYO3B	-0.0108087	0.992536	0.441402	0.999552
1555259_at	MAP3K20	0.080584	1.05745	0.408	0.999552
1555264_a_at	LINC00598	0.0303336	1.02125	0.248246	0.999552
1555266_a_at	ASXL2	-0.0191431	0.986819	0.368944	0.999552
1555274_a_at	SELENOI	0.0234976	1.01642	0.580298	0.999552
1555275_a_at	KLHL6	-0.0151967	0.989522	0.768725	0.999552
1555277_a_at	SLC4A5	-0.0080319	0.994448	0.599224	0.999552
1555278_a_at	CKAP5	-0.0382082	0.973864	0.348349	0.999552
1555279_at	ARMC8	0.0240038	1.01678	0.741865	0.999552
1555281_x_at	ARMC8	0.0721694	1.0513	0.385884	0.999552
1555284_at	ALS2	-0.0139015	0.99041	0.447693	0.999552
1555288_s_at	FBF1	-0.00245398	0.9983	0.867911	0.999552
1555289_at	SEC16B	-0.0102797	0.9929	0.488492	0.999552
1555294_a_at	ERC1	-0.013364	0.99078	0.735535	0.999552
1555299_s_at	ERVW-1	0.0141407	1.00985	0.515547	0.999552
1555301_a_at	DIP2A	0.0491954	1.03469	0.449934	0.999552
1555304_a_at	KCNH5	0.000285482	1.0002	0.988799	0.999552
1555305_at	FOXJ2	0.00171393	1.00119	0.908252	0.999552
1555315_a_at	MAK	-0.103118	0.931018	0.108788	0.999552
1555317_at	POLK	0.0283633	1.01985	0.586559	0.999552
1555319_at	STAB1	0.00588073	1.00408	0.800395	0.999552
1555321_at	ACOT11	-0.00103456	0.999283	0.960115	0.999552
1555323_at	ABCB9	-0.0065721	0.995455	0.869264	0.999552
1555325_s_at	ZNF26	0.0441208	1.03105	0.495692	0.999552
1555326_a_at	ADAM9	-0.0319657	0.978087	0.855136	0.999552
1555334_s_at	SLC30A5	-0.0789063	0.946775	0.266027	0.999552
1555337_a_at	ZNF317	-0.0128288	0.991147	0.611161	0.999552
1555338_s_at	AQP10	0.00103193	1.00072	0.985386	0.999552
1555348_at	TFAP2E	-0.0330266	0.977368	0.231776	0.999552
1555349_a_at	ITGB2	-0.0314138	0.978461	0.838771	0.999552
1555350_at	PPHLN1	-0.021527	0.985189	0.517221	0.999552
1555351_s_at	PPHLN1	-0.0164829	0.98864	0.710895	0.999552
1555353_at	LRP1	-0.0327009	0.977588	0.192714	0.999552
1555355_a_at	ETS1	0.166952	1.12268	0.134865	0.999552
1555356_a_at	SCML4	-0.00758084	0.994759	0.84902	0.999552
1555358_a_at	ENTPD4	0.0292029	1.02045	0.769258	0.999552
1555359_at	PIGQ	-0.000357414	0.999752	0.989818	0.999552
1555360_a_at	DNAJC11	0.0253529	1.01773	0.418359	0.999552
1555363_s_at	LINC00663	-0.145651	0.903972	0.024395	0.999552
1555364_at	C11orf58	0.00423973	1.00294	0.882999	0.999552
1555365_x_at	C11orf58	0.00422846	1.00294	0.853112	0.999552
1555372_at	BCL2L11	-0.0874109	0.94121	0.460274	0.999552
1555374_at	TTL	0.118285	1.08544	0.0114862	0.999552
1555375_at	GRIK2	-0.00728351	0.994964	0.528506	0.999552
1555378_at	DBF4B	-0.0245936	0.983097	0.221456	0.999552
1555379_at	SHISAL2A	-0.0136494	0.990584	0.623545	0.999552
1555380_at	ADAMTS4	0.00592924	1.00412	0.847721	0.999552
1555387_at	UBA1	0.00203262	1.00141	0.977762	0.999552
1555388_s_at	SNX25	0.023274	1.01626	0.464382	0.999552
1555391_a_at	CARF	0.00677985	1.00471	0.799808	0.999552
1555399_a_at	DUSP16	-0.0564373	0.961636	0.0853992	0.999552
1555405_at	UBE3C	-0.000953164	0.99934	0.975247	0.999552
1555407_s_at	FGD3	-0.0468138	0.968072	0.786783	0.999552
1555411_a_at	CCNL1	0.128694	1.0933	0.140547	0.999552
1555419_a_at	ASAH1	-0.0616787	0.958149	0.583374	0.999552
1555420_a_at	KLF7	-0.0943833	0.936673	0.363046	0.999552
1555423_at	SSH2	-0.0421094	0.971234	0.417188	0.999552
1555425_x_at	SSH2	0.0109125	1.00759	0.911289	0.999552
1555426_a_at	OTUD5	-0.0277836	0.980926	0.809609	0.999552
1555427_s_at	SYNCRIP	0.06648	1.04716	0.49865	0.999552
1555436_a_at	AFF4	0.058965	1.04172	0.583191	0.999552
1555437_at	EARS2	0.00754589	1.00524	0.763756	0.999552
1555439_at	GTF3C3	-0.00813102	0.99438	0.662433	0.999552
1555443_at	CCDC172	0.00956151	1.00665	0.508453	0.999552
1555444_a_at	PPP1R12B	-0.012751	0.991201	0.420207	0.999552
1555446_s_at	TRAPPC10	0.018392	1.01283	0.879911	0.999552
1555447_at	ADGRG5	-0.0155464	0.989282	0.404313	0.999552
1555448_at	AP5M1	-0.0509702	0.965287	0.0383984	0.999552
1555450_a_at	NAA16	0.000375474	1.00026	0.995295	0.999552
1555452_at	RALGPS1	-0.0210899	0.985488	0.537047	0.999552
1555454_at	LITAF	-0.00476119	0.996705	0.868697	0.999552
1555460_a_at	SLC39A6	0.026183	1.01831	0.627253	0.999552
1555461_at	TXNL4A	0.120821	1.08735	0.263629	0.999552
1555464_at	IFIH1	0.0436311	1.0307	0.711831	0.999552
1555467_a_at	CELF1	-0.0470534	0.967911	0.625931	0.999552
1555469_a_at	CLASP2	0.040034	1.02814	0.125326	0.999552
1555470_a_at	PPM1F	0.0470393	1.03314	0.33158	0.999552
1555474_at	TTLL3	-0.000245737	0.99983	0.997761	0.999563
1555475_x_at	TTLL3	-0.103488	0.93078	0.206054	0.999552
1555476_at	IREB2	-0.0839313	0.943483	0.368958	0.999552
1555480_a_at	FBLIM1	-0.0137315	0.990527	0.872535	0.999552
1555485_s_at	FAM153B	-0.00904168	0.993752	0.746031	0.999552
1555486_a_at	PRR5L	-0.0051884	0.99641	0.968056	0.999552
1555487_a_at	ACTR3B	-0.0266778	0.981678	0.142395	0.999552
1555491_a_at	SHFL	0.0591304	1.04184	0.444506	0.999552
1555495_a_at	CWC27	0.0773894	1.05511	0.428238	0.999552
1555500_s_at	SLC2A4RG	-0.0218241	0.984987	0.438105	0.999552
1555501_s_at	RSRC1	-0.0860917	0.942071	0.400133	0.999552
1555502_at	NPSA	-0.0129308	0.991077	0.442688	0.999552
1555503_a_at	TMCC2	-0.0439201	0.970016	0.133118	0.999552
1555509_a_at	SLC25A41	-0.0517672	0.964754	0.100992	0.999552
1555514_a_at	PIAS2	0.0176236	1.01229	0.286245	0.999552
1555526_a_at	SEPTIN6	0.0626968	1.04442	0.532317	0.999552
1555536_at	ANTXR2	0.0601888	1.0426	0.604788	0.999552
1555542_at	AFAP1L1	-0.0280429	0.98075	0.239776	0.999552
1555543_a_at	CLCC1	-0.0708691	0.952064	0.147482	0.999552
1555546_a_at	POFUT2	-0.0206793	0.985768	0.311519	0.999552
1555548_at	NDUFA10	-0.0160815	0.988915	0.478327	0.999552
1555550_at	ZACN	-0.00204678	0.998582	0.93364	0.999552
1555551_at	SERPINB5	-0.0107509	0.992576	0.357737	0.999552
1555554_at	BPIFA4P	-0.00455649	0.996847	0.844802	0.999552
1555555_at	BBS9	0.0160046	1.01116	0.208154	0.999552
1555558_at	USP25	-0.0125182	0.991361	0.447273	0.999552
1555559_s_at	USP25	0.0564272	1.03989	0.564365	0.999552
1555562_a_at	ZCCHC7	-0.026853	0.981559	0.707466	0.999552
1555565_s_at	TAPBP	0.0516327	1.03644	0.775573	0.999552
1555568_at	GUSBP2	0.00496498	1.00345	0.847385	0.999552
1555573_at	CFAP46	-0.0728007	0.95079	0.107544	0.999552
1555575_a_at	KDELR1	0.00677087	1.0047	0.91526	0.999552
1555579_s_at	PTPRM	0.0107929	1.00751	0.743689	0.999552
1555580_at	LINC00824	0.0231134	1.01615	0.470256	0.999552
1555585_a_at	GARIN3	-0.0158386	0.989082	0.404986	0.999552
1555591_at	PIF1	-0.00698205	0.995172	0.698072	0.999552
1555594_a_at	MBNL1	-0.0829409	0.944131	0.67591	0.999552
1555595_at	SCRN3	0.023134	1.01616	0.313585	0.999552
1555598_a_at	DUSP19	0.0316601	1.02219	0.121022	0.999552
1555600_s_at	APOL4	0.0311966	1.02186	0.135136	0.999552
1555609_a_at	ZMAT3	0.00339357	1.00236	0.934631	0.999552
1555611_s_at	MBD1	0.106078	1.0763	0.259728	0.999552
1555613_a_at	ZAP70	0.208742	1.15568	0.241479	0.999552
1555618_s_at	SAE1	-0.00173732	0.998797	0.982315	0.999552
1555624_a_at	SSH1	-0.00337542	0.997663	0.943861	0.999552
1555626_a_at	SLAMF1	0.00211359	1.00147	0.929146	0.999552
1555627_s_at	LINC01547	0.00314375	1.00218	0.86786	0.999552
1555628_a_at	HAVCR2	0.0384044	1.02698	0.751014	0.999552
1555629_at	HAVCR2	0.0667674	1.04737	0.218036	0.999552
1555630_a_at	RAB34	0.1053	1.07572	0.329516	0.999552
1555632_at	PIK3IP1	0.0969905	1.06954	0.0670523	0.999552
1555634_a_at	LILRA5	0.267722	1.20391	0.0826832	0.999552
1555636_at	CD300LG	-0.00530671	0.996328	0.835037	0.999552
1555638_a_at	SAMSN1	0.162026	1.11886	0.343707	0.999552
1555639_a_at	RBM14	0.0436398	1.03071	0.463239	0.999552
1555643_s_at	LILRA5	0.127569	1.09245	0.380669	0.999552
1555648_at	FOXP2	0.0181043	1.01263	0.388533	0.999552
1555656_at	CD300LG	0.00379453	1.00263	0.753894	0.999552
1555659_a_at	TREML1	-0.041433	0.971689	0.848666	0.999552
1555677_s_at	SMC1A	0.0219154	1.01531	0.439051	0.999552
1555678_at	ST3GAL3	-0.0140247	0.990326	0.435259	0.999552
1555679_a_at	RTN4IP1	0.0107657	1.00749	0.578187	0.999552
1555687_a_at	CLEC4C	0.0413004	1.02904	0.696817	0.999552
1555688_s_at	SLA2	0.0523778	1.03697	0.32313	0.999552
1555704_at	CMTM3	-0.0158913	0.989045	0.422486	0.999552
1555705_a_at	CMTM3	0.0337384	1.02366	0.672984	0.999552
1555724_s_at	TAGLN	-0.0038032	0.997367	0.871636	0.999552
1555728_a_at	MS4A4A	0.18609	1.13768	0.322123	0.999552
1555730_a_at	CFL1	0.0790197	1.0563	0.256278	0.999552
1555733_s_at	AP1S3	-0.0110823	0.992348	0.404642	0.999552
1555734_x_at	AP1S3	-0.0109623	0.99243	0.512565	0.999552
1555735_a_at	BAP1	0.0344317	1.02415	0.697526	0.999552
1555736_a_at	AGTRAP	-0.0243135	0.983288	0.861706	0.999552
1555738_at	CMTM1	0.00331074	1.0023	0.93485	0.999552
1555741_at	MRAP	0.0108766	1.00757	0.478212	0.999552
1555742_at	ERVH-6	0.00142724	1.00099	0.970059	0.999552
1555743_s_at	ERVH-6	-0.00374217	0.997409	0.937088	0.999552
1555745_a_at	LYZ	0.0796249	1.05674	0.408289	0.999552
1555746_at	CD79B	-0.00476118	0.996705	0.906338	0.999552
1555748_x_at	CD79B	0.058569	1.04143	0.168621	0.999552
1555749_at	SF1	-0.0143752	0.990085	0.521644	0.999552
1555751_a_at	GEMIN7	-0.0521282	0.964512	0.465034	0.999552
1555752_at	STH	-0.00947624	0.993453	0.569842	0.999552
1555754_s_at	ATN1	0.00829905	1.00577	0.701599	0.999552
1555756_a_at	CLEC7A	-0.156919	0.896939	0.186441	0.999552
1555758_a_at	CDKN3	-0.010211	0.992947	0.830234	0.999552
1555759_a_at	CCL5	0.151799	1.11095	0.472907	0.999552
1555760_a_at	RBM15	-0.0701247	0.952556	0.517908	0.999552
1555761_x_at	RBM15	-0.0290286	0.98008	0.56509	0.999552
1555762_s_at	RBM15	-0.0722545	0.95115	0.339309	0.999552
1555763_x_at	MRTFA	-0.00176655	0.998776	0.970283	0.999552
1555764_s_at	TIMM10	0.169082	1.12434	0.0418242	0.999552
1555766_a_at	GNG2	0.0542865	1.03835	0.727808	0.999552
1555779_a_at	CD79A	0.0915848	1.06554	0.482579	0.999552
1555780_a_at	RHEB	-0.000668418	0.999537	0.99368	0.999552
1555783_x_at	SLC66A1	0.0444135	1.03126	0.126785	0.999552
1555784_s_at	IRAK1	-0.00101359	0.999298	0.961329	0.999552
1555785_a_at	XRN1	0.095422	1.06838	0.388613	0.999552
1555786_s_at	LINC00520	0.0327702	1.02297	0.592682	0.999552
1555789_s_at	PHF23	0.0241787	1.0169	0.810413	0.999552
1555793_a_at	ZFP82	0.00908399	1.00632	0.840902	0.999552
1555797_a_at	ARPC5	0.0466082	1.03283	0.584711	0.999552
1555803_a_at	NKAPD1	-0.0188383	0.987027	0.76523	0.999552
1555809_at	CRISPLD2	0.000105302	1.00007	0.996669	0.999552
1555811_at	ARHGDIB	-0.0526781	0.964145	0.404324	0.999552
1555812_a_at	ARHGDIB	-0.0804204	0.945782	0.379706	0.999552
1555814_a_at	RHOA	0.0151309	1.01054	0.901051	0.999552
1555815_a_at	L3MBTL2	-0.0113069	0.992193	0.744036	0.999552
1555819_s_at	SAMD14	-0.00997171	0.993112	0.455041	0.999552
1555820_a_at	MKS1	0.0287589	1.02013	0.141923	0.999552
1555821_a_at	AKT1S1	-0.0356162	0.975615	0.0629244	0.999552
1555823_at	PACS2	0.0612032	1.04334	0.0661762	0.999552
1555824_a_at	PACS2	-0.0645591	0.956237	0.255267	0.999552
1555826_at	BIRC5	0.000801267	1.00056	0.976728	0.999552
1555827_at	CCNL1	0.161175	1.1182	0.299095	0.999552
1555830_s_at	ESYT2	0.0896601	1.06412	0.239249	0.999552
1555831_s_at	LRRC41	0.0231234	1.01616	0.734182	0.999552
1555832_s_at	KLF6	-0.0046513	0.996781	0.919442	0.999552
1555833_a_at	IRGQ	-0.0118726	0.991804	0.835282	0.999552
1555836_at	POLR2B	0.00593915	1.00413	0.812186	0.999552
1555837_s_at	POLR2B	-0.0173366	0.988055	0.701158	0.999552
1555841_at	MSANTD3	-0.0637702	0.956761	0.35878	0.999552
1555842_at	CYTH2	-0.145055	0.904345	0.155094	0.999552
1555843_at	HNRNPM	0.00150747	1.00105	0.972452	0.999552
1555844_s_at	HNRNPM	0.0384379	1.027	0.450295	0.999552
1555847_a_at	MIR23AHG	0.00854434	1.00594	0.946052	0.999552
1555848_at	RBM18	-0.0345343	0.976347	0.425993	0.999552
1555851_s_at	SELENOW	0.0193467	1.0135	0.836617	0.999552
1555852_at	PSMB8-AS1	-0.154649	0.898351	0.015473	0.999552
1555853_at	PSMB8-AS1	-0.0540881	0.963203	0.285413	0.999552
1555858_at	THUMPD3-AS1	-0.0822293	0.944597	0.27206	0.999552
1555860_x_at	THUMPD3-AS1	-0.00773087	0.994656	0.903891	0.999552
1555864_s_at	PDHA1	0.166116	1.12203	0.0697752	0.999552
1555866_a_at	HEXD	-0.0044996	0.996886	0.957828	0.999552
1555868_at	LINC02941	0.0360789	1.02532	0.311219	0.999552
1555871_at	TTC28-AS1	0.00958763	1.00667	0.56302	0.999552
1555872_a_at	GLIDR	-0.00505578	0.996502	0.930889	0.999552
1555874_x_at	GLIDR	-0.0203263	0.98601	0.65658	0.999552
1555876_at	SRGAP1	-0.00240783	0.998332	0.908559	0.999552
1555878_at	RPS24	-0.094426	0.936645	0.487466	0.999552
1555881_s_at	LZTS2	0.02049	1.0143	0.334748	0.999552
1555883_s_at	SPIN3	-0.00663216	0.995413	0.868975	0.999552
1555884_at	PSMD6	0.0417198	1.02934	0.140041	0.999552
1555886_at	PDSS2	0.00256031	1.00178	0.976084	0.999552
1555888_at	UBR5-DT	-0.232521	0.851147	0.00954666	0.999552
1555889_a_at	CRTAP	-0.123405	0.918018	0.335252	0.999552
1555892_s_at	CUTALP	-0.0607893	0.958739	0.735618	0.999552
1555895_at	DNM2	-0.000323516	0.999776	0.995614	0.999552
1555896_a_at	ADAM15	-0.0116311	0.99197	0.694447	0.999552
1555900_at	DCTN5	-0.00754361	0.994785	0.857803	0.999552
1555904_at	FRY	-0.296129	0.814435	0.0332221	0.999552
1555905_a_at	TCAIM	0.0595217	1.04212	0.650649	0.999552
1555906_s_at	TCAIM	0.00851841	1.00592	0.919559	0.999552
1555908_at	FAM120A	0.0157062	1.01095	0.588598	0.999552
1555910_at	PTCD2	-0.0381499	0.973903	0.370586	0.999552
1555913_at	GON4L	0.0538568	1.03804	0.554849	0.999552
1555916_at	RPUSD3	0.0115881	1.00806	0.780959	0.999552
1555920_at	CBX3	0.0481717	1.03395	0.684218	0.999552
1555932_at	TSGA10	0.0259831	1.01817	0.295802	0.999552
1555933_at	KIAA2013	0.0283776	1.01986	0.45809	0.999552
1555938_x_at	VIM	-0.0707214	0.952162	0.628214	0.999552
1555939_at	PRKCA-AS1	0.0301082	1.02109	0.0576431	0.999552
1555942_a_at	MIR205HG	0.0108206	1.00753	0.628304	0.999552
1555944_at	FAM120A	0.0316316	1.02217	0.445273	0.999552
1555945_s_at	FAM120A	-0.0684231	0.95368	0.392028	0.999552
1555947_at	FAM120A	0.00698972	1.00486	0.880616	0.999552
1555948_s_at	FAM120A	-0.0484798	0.966955	0.534213	0.999552
1555950_a_at	CD55	0.093654	1.06707	0.239358	0.999552
1555952_at	SLC19A1	-0.155964	0.897532	0.0455796	0.999552
1555953_at	SLC19A1	-0.0766839	0.948235	0.475174	0.999552
1555960_at	HINT1	0.0547473	1.03868	0.637179	0.999552
1555961_a_at	HINT1	0.106259	1.07643	0.213486	0.999552
1555962_at	B3GNT7	0.0464633	1.03273	0.672616	0.999552
1555963_x_at	B3GNT7	0.0317205	1.02223	0.695271	0.999552
1555970_at	FBXO28	-0.016585	0.98857	0.632538	0.999552
1555971_s_at	FBXO28	0.0429218	1.0302	0.507367	0.999552
1555972_s_at	FBXO28	-0.0203975	0.985961	0.577891	0.999552
1555976_s_at	MYL12A	0.0178406	1.01244	0.780448	0.999552
1555977_at	MYL12A	0.134471	1.09769	0.283544	0.999552
1555978_s_at	MYL12A	0.226487	1.16998	0.0555183	0.999552
1555981_at	ASB16-AS1	0.0181361	1.01265	0.766107	0.999552
1555982_at	ZFYVE16	0.0337758	1.02369	0.582834	0.999552
1555985_at	CHCT1	0.02373	1.01658	0.349528	0.999552
1555989_at	DAAM1	0.0259355	1.01814	0.727276	0.999552
1555994_at	DIAPH3-AS1	-0.0570841	0.961205	0.120725	0.999552
1555996_s_at	EIF4A2	-0.00568262	0.996069	0.96624	0.999552
1555998_at	ATP5PD	-0.0229096	0.984246	0.355994	0.999552
1556000_s_at	BTBD7	-0.00115188	0.999202	0.988936	0.999552
1556001_at	MAPK8IP2	-0.0523968	0.964333	0.0580194	0.999552
1556006_s_at	CSNK1A1	0.0742549	1.05282	0.395986	0.999552
1556009_at	PEX13	-0.00680322	0.995295	0.942624	0.999552
1556014_at	MESP2	0.00175281	1.00122	0.939615	0.999552
1556015_a_at	MESP2	0.0149535	1.01042	0.35336	0.999552
1556017_at	NBEAL2	-0.0488242	0.966724	0.0907277	0.999552
1556024_at	EME2	0.00841223	1.00585	0.746177	0.999552
1556026_at	EOLA1-DT	-0.0792875	0.946525	0.082059	0.999552
1556030_at	SMTN	0.0101092	1.00703	0.529921	0.999552
1556033_at	LINC01138	0.0149692	1.01043	0.856005	0.999552
1556034_s_at	MTMR11	-0.0272024	0.981321	0.731898	0.999552
1556035_s_at	ZNF207	0.0344069	1.02414	0.682463	0.999552
1556042_s_at	LINC01089	0.0438612	1.03087	0.260905	0.999552
1556047_s_at	MAGEE1	0.0250669	1.01753	0.638087	0.999552
1556049_at	RTN4	-0.0950656	0.93623	0.402468	0.999552
1556051_a_at	BICD1	0.00732496	1.00509	0.674047	0.999552
1556053_at	DNAJC7	-0.0207613	0.985712	0.839356	0.999552
1556058_s_at	SPEN	0.014953	1.01042	0.640363	0.999552
1556059_s_at	SPEN	-0.0840758	0.943389	0.292828	0.999552
1556060_a_at	ZNF451	0.0181322	1.01265	0.819016	0.999552
1556061_at	RPP30	-0.11426	0.923856	0.0426465	0.999552
1556066_at	KDM6B	-0.114957	0.92341	0.37708	0.999552
1556067_a_at	KDM6B	-0.090967	0.938893	0.464784	0.999552
1556072_at	LINC00528	-0.122224	0.91877	0.280122	0.999552
1556086_at	HPF1	-0.0174755	0.98796	0.466941	0.999552
1556088_at	RPAIN	0.0440137	1.03098	0.510824	0.999552
1556092_s_at	HEMK1	-0.0191114	0.98684	0.430545	0.999552
1556095_at	UNC13C	0.0178278	1.01243	0.292021	0.999552
1556121_at	NAP1L1	-0.0579884	0.960603	0.315483	0.999552
1556123_a_at	RAB11B-AS1	-0.0370245	0.974663	0.261488	0.999552
1556126_s_at	GPATCH2	-0.0159594	0.988999	0.72178	0.999552
1556127_at	DIP2A	-0.0171149	0.988207	0.211976	0.999552
1556128_a_at	RASGRF2	-0.0174644	0.987968	0.338556	0.999552
1556129_at	ZNF778	0.00141428	1.00098	0.953637	0.999552
1556134_a_at	B3GNT5	0.113776	1.08206	0.0776062	0.999552
1556149_at	ARVCF	0.00317807	1.00221	0.907398	0.999552
1556151_at	ITFG1	-0.0914586	0.938573	0.0878795	0.999552
1556154_a_at	SNAI3-AS1	0.00809671	1.00563	0.791291	0.999552
1556155_at	GPR37L1	-0.0118136	0.991845	0.50952	0.999552
1556163_a_at	IGSF3	-0.0294684	0.979781	0.512117	0.999552
1556172_at	LOC105374809	-0.079351	0.946483	0.0344328	0.999552
1556173_a_at	LOC105374809	0.0983994	1.07059	0.201116	0.999552
1556176_at	TAF8	-0.00179585	0.998756	0.974791	0.999552
1556178_x_at	TAF8	-0.00858161	0.994069	0.938942	0.999552
1556180_at	LINC00847	-0.0623131	0.957727	0.172816	0.999552
1556182_x_at	ANKRD65	-0.0101579	0.992984	0.617829	0.999552
1556183_at	ANKRD36BP2	-0.000350857	0.999757	0.987142	0.999552
1556185_a_at	STEAP4	-0.110985	0.925956	0.430425	0.999552
1556186_s_at	EMC1	0.00635091	1.00441	0.911832	0.999552
1556201_at	RNASET2	-0.0254293	0.982528	0.278371	0.999552
1556202_at	SRGAP2	-0.119438	0.920546	0.387555	0.999552
1556203_a_at	SRGAP2	0.0648525	1.04598	0.598137	0.999552
1556204_a_at	ZNF814	-0.0684238	0.953679	0.524158	0.999552
1556209_at	CLEC2B	0.164075	1.12045	0.315544	0.999552
1556210_at	AIG1	9.00442e-05	1.00006	0.997578	0.999563
1556211_a_at	AIG1	0.0839319	1.0599	0.51924	0.999552
1556216_s_at	EIF5-DT	-0.0340356	0.976684	0.135348	0.999552
1556222_at	SEPTIN7P9	0.0558593	1.03948	0.0214507	0.999552
1556227_at	VCPIP1	0.0202544	1.01414	0.797401	0.999552
1556228_a_at	VCPIP1	-0.0184688	0.98728	0.826361	0.999552
1556235_at	LOC101927468	-0.0166139	0.98855	0.369044	0.999552
1556242_a_at	LOC100310756	0.0466837	1.03289	0.560191	0.999552
1556244_s_at	LOC375196	-0.0100175	0.99308	0.531688	0.999552
1556248_at	EIF1B-AS1	-0.0354821	0.975706	0.467165	0.999552
1556249_a_at	EIF1B-AS1	-0.00560073	0.996125	0.852253	0.999552
1556257_at	SEPTIN7P14	-0.0241417	0.983405	0.445545	0.999552
1556265_at	C20orf202	0.0211106	1.01474	0.423746	0.999552
1556266_a_at	C20orf202	0.0183488	1.0128	0.274908	0.999552
1556272_a_at	LOC101928896	0.0213012	1.01487	0.345207	0.999552
1556277_a_at	TENT2	-0.022735	0.984365	0.858211	0.999552
1556282_at	FGFR1OP2	-0.0177151	0.987796	0.435823	0.999552
1556283_s_at	FGFR1OP2	0.104546	1.07516	0.265992	0.999552
1556284_at	PPA2	0.0463734	1.03267	0.264323	0.999552
1556285_s_at	PPA2	0.157222	1.11514	0.139807	0.999552
1556291_at	POM121L12	-0.0113838	0.99214	0.365953	0.999552
1556292_s_at	POM121L12	0.00917338	1.00638	0.503066	0.999552
1556296_at	LOC105370178	-0.0188917	0.986991	0.508222	0.999552
1556301_at	MCPH1-DT	0.010335	1.00719	0.579459	0.999552
1556304_s_at	LINC00899	0.0376578	1.02645	0.194655	0.999552
1556309_s_at	FAAP20	0.010517	1.00732	0.564193	0.999552
1556314_a_at	ZNF366	-0.105948	0.929194	0.312562	0.999552
1556318_s_at	CAND1	0.0434969	1.03061	0.254783	0.999552
1556320_at	STOML1	-0.00754294	0.994785	0.659845	0.999552
1556321_a_at	TLNRD1	0.00207701	1.00144	0.978258	0.999552
1556323_at	CELF2	0.0227124	1.01587	0.828631	0.999552
1556336_at	RBMX	0.061613	1.04363	0.286519	0.999552
1556340_at	MAPK12	0.0216207	1.0151	0.134353	0.999552
1556346_at	COTL1	0.0142141	1.0099	0.875054	0.999552
1556348_at	HEATR1	-0.0245501	0.983127	0.314414	0.999552
1556354_s_at	RGL3	-0.0677539	0.954122	0.0348034	0.999552
1556355_x_at	RGL3	-0.00698462	0.99517	0.813839	0.999552
1556357_s_at	ERICH1	-0.00901012	0.993774	0.930623	0.999552
1556359_at	C6orf89	0.0207657	1.0145	0.677753	0.999552
1556361_s_at	ANKRD13C	-0.0103147	0.992876	0.769561	0.999552
1556369_a_at	PHKG2	0.0232511	1.01625	0.358368	0.999552
1556373_a_at	FAM185A	-0.0477959	0.967413	0.650097	0.999552
1556377_s_at	LMO7	-0.0177929	0.987743	0.391106	0.999552
1556382_a_at	NAA15	0.0387844	1.02725	0.304472	0.999552
1556389_at	CNPY3	-0.101653	0.931965	0.298738	0.999552
1556420_s_at	YPEL2	-0.118784	0.920964	0.0101508	0.999552
1556423_at	VASH1	0.00965806	1.00672	0.839807	0.999552
1556426_at	HEXA	0.0287538	1.02013	0.256905	0.999552
1556427_s_at	LRRN4CL	-0.0123826	0.991454	0.291024	0.999552
1556436_at	EXTL3-AS1	-0.0110462	0.992373	0.602766	0.999552
1556449_at	TRAPPC12	-0.0264581	0.981828	0.367337	0.999552
1556452_a_at	LINC00928	0.00249146	1.00173	0.861878	0.999552
1556453_at	LOC100506274	-0.0229618	0.98421	0.516244	0.999552
1556456_at	LINC01138	0.0154762	1.01078	0.461012	0.999552
1556467_at	ZNF80	0.0124532	1.00867	0.721997	0.999552
1556471_at	SCML4	0.00865663	1.00602	0.884883	0.999552
1556472_s_at	SCML4	-0.04975	0.966104	0.695323	0.999552
1556474_a_at	LOC285097	-0.0103765	0.992833	0.694133	0.999552
1556476_at	LINC03032	0.0408105	1.02869	0.101653	0.999552
1556486_at	LOC105378577	0.0310979	1.02179	0.599071	0.999552
1556493_a_at	KDM4C	-0.0202861	0.986037	0.76955	0.999552
1556499_s_at	COL1A1	-0.00934021	0.993547	0.444883	0.999552
1556502_at	GGACT	0.0382458	1.02686	0.0470682	0.999552
1556510_at	NFIA-AS2	0.000122011	1.00008	0.995666	0.999552
1556514_at	PLEKHG7	-0.00856578	0.99408	0.466015	0.999552
1556516_at	CCDC171	0.00765972	1.00532	0.740122	0.999552
1556529_a_at	LINC00692	0.0117913	1.00821	0.543096	0.999552
1556533_at	LINC00868	-0.0031699	0.997805	0.942443	0.999552
1556551_s_at	SLC39A6	0.00694752	1.00483	0.926913	0.999552
1556554_at	TRIM50	-0.00583942	0.995961	0.692882	0.999552
1556567_at	NAP1L4	0.00533834	1.00371	0.758572	0.999552
1556582_at	PVR	-0.0208292	0.985666	0.561195	0.999552
1556583_a_at	SLC8A1	-0.160185	0.89491	0.332735	0.999552
1556588_at	ST20-AS1	-0.0649792	0.955959	0.509781	0.999552
1556601_a_at	SPATA13	0.0394649	1.02773	0.718882	0.999552
1556607_at	EHD4	-0.00776325	0.994633	0.923768	0.999552
1556608_a_at	EHD4	-0.0401853	0.97253	0.451076	0.999552
1556613_s_at	DPY19L4	0.0352422	1.02473	0.242765	0.999552
1556641_at	SLC7A14	0.0706887	1.05022	0.0869204	0.999552
1556643_at	BISPR	0.0382324	1.02685	0.738371	0.999552
1556645_s_at	TNFRSF10B	0.00758873	1.00527	0.814991	0.999552
1556646_at	DCTN5	-0.10369	0.930649	0.237471	0.999552
1556648_a_at	LINC01553	-0.00781195	0.9946	0.504044	0.999552
1556654_at	CDK12	-0.000140323	0.999903	0.997287	0.999563
1556655_s_at	CDK12	0.00279752	1.00194	0.967626	0.999552
1556662_at	RHOQ-AS1	-0.0287949	0.980239	0.289757	0.999552
1556663_s_at	RHOQ-AS1	-0.0249989	0.982821	0.217521	0.999552
1556665_at	TTC6	0.0577656	1.04085	0.314111	0.999552
1556667_at	FTCDNL1	0.0151556	1.01056	0.259899	0.999552
1556671_s_at	GTF3C2-AS1	0.0224612	1.01569	0.154221	0.999552
1556672_a_at	RBM6	-0.0231772	0.984063	0.762078	0.999552
1556675_s_at	LINC01016	0.0154243	1.01075	0.622893	0.999552
1556684_at	RPPH1	-0.00799352	0.994475	0.888065	0.999552
1556687_a_at	CLDN10	0.00753555	1.00524	0.623976	0.999552
1556690_s_at	MZF1	0.0353138	1.02478	0.61655	0.999552
1556697_at	GPRIN3	-0.00910317	0.99371	0.681408	0.999552
1556698_a_at	GPRIN3	0.00622612	1.00432	0.94474	0.999552
1556718_s_at	MIR194-2HG	-0.113933	0.924065	0.0162875	0.999552
1556722_a_at	C20orf203	0.0141476	1.00985	0.689485	0.999552
1556725_a_at	ZNF606-AS1	-0.0227373	0.984363	0.259004	0.999552
1556727_at	PRCD	0.0244753	1.01711	0.191977	0.999552
1556732_at	EML4	-0.0478899	0.96735	0.663593	0.999552
1556737_at	LINC00671	-0.020073	0.986183	0.626235	0.999552
1556747_a_at	LOC101928343	-0.413962	0.750559	0.014662	0.999552
1556748_x_at	LOC101928343	-0.0858351	0.942239	0.272801	0.999552
1556755_s_at	MIR3150BHG	-0.00962179	0.993353	0.756369	0.999552
1556758_at	TASOR2	0.0484305	1.03414	0.0477431	0.999552
1556766_at	ERICH1	-0.0368316	0.974793	0.353641	0.999552
1556768_at	LINC00930	0.0139375	1.00971	0.582176	0.999552
1556769_a_at	LOC105371967	-0.00762099	0.994731	0.900363	0.999552
1556801_at	LRRC52-AS1	-0.0104931	0.992753	0.661511	0.999552
1556803_at	POLR3B	-0.00197479	0.998632	0.958147	0.999552
1556820_a_at	DLEU2	-0.059906	0.959327	0.614065	0.999552
1556821_x_at	DLEU2	-0.068812	0.953423	0.539741	0.999552
1556826_s_at	DRAXIN	0.0159492	1.01112	0.559064	0.999552
1556827_at	LPP-AS2	0.0233898	1.01634	0.762027	0.999552
1556831_at	DYNC1H1	0.061778	1.04375	0.0632585	0.999552
1556835_s_at	DSG2-AS1	0.00709882	1.00493	0.650308	0.999552
1556839_s_at	LOC105370792	0.0286834	1.02008	0.591327	0.999552
1556842_at	LOC105377782	-0.0529997	0.96393	0.397001	0.999552
1556854_at	ATP11A-AS1	0.00483189	1.00335	0.751617	0.999552
1556864_at	TCTN1	0.032541	1.02281	0.185667	0.999552
1556894_at	NT5DC2	-0.021873	0.984953	0.411764	0.999552
1556895_a_at	NT5DC2	-0.0043904	0.996961	0.833612	0.999552
1556896_at	LINC01270	-0.0502086	0.965797	0.735139	0.999552
1556899_at	PRMT5-AS1	-0.0122941	0.991515	0.311883	0.999552
1556905_at	ZNF577	-0.0136415	0.990589	0.547394	0.999552
1556914_at	LINC01838	-0.0246242	0.983077	0.378878	0.999552
1556916_a_at	LOC101928651	-0.0220075	0.984861	0.428981	0.999552
1556921_at	PTPRT-AS1	0.0284239	1.0199	0.227489	0.999552
1556925_at	SMC3	-0.0503374	0.96571	0.0640418	0.999552
1556929_at	PAPOLG	0.0183995	1.01284	0.184296	0.999552
1556931_at	CDC42-IT1	-0.10622	0.929019	0.262696	0.999552
1556950_s_at	SERPINB6	0.0737264	1.05243	0.439078	0.999552
1556954_at	CASC22	0.0378781	1.0266	0.182161	0.999552
1556959_at	ANHX	0.030507	1.02137	0.358764	0.999552
1556978_a_at	TAF8	-0.0279061	0.980843	0.26071	0.999552
1556988_s_at	CHD1L	0.0091455	1.00636	0.896947	0.999552
1556990_at	PERP	-0.00205783	0.998575	0.942484	0.999552
1557008_at	LINC02239	-0.00667905	0.995381	0.85868	0.999552
1557021_s_at	LOC100507250	-0.0120724	0.991667	0.624436	0.999552
1557030_at	GAB1	-0.0398565	0.972752	0.126439	0.999552
1557034_s_at	WASHC1	0.0920329	1.06587	0.089563	0.999552
1557036_at	ZBTB1	-0.0381609	0.973896	0.510092	0.999552
1557038_s_at	UBAC2-AS1	0.0174987	1.0122	0.269171	0.999552
1557047_at	YEATS2	0.0140161	1.00976	0.756369	0.999552
1557049_at	BTBD19	0.296125	1.22784	0.124447	0.999552
1557051_s_at	HOTAIRM1	-0.0523305	0.964377	0.803746	0.999552
1557053_s_at	UBE2G2	0.103591	1.07444	0.227523	0.999552
1557055_s_at	LINC01128	-0.0249134	0.98288	0.493638	0.999552
1557056_at	C5orf47	-0.00452937	0.996865	0.86016	0.999552
1557062_at	ZSCAN16-AS1	0.0219511	1.01533	0.334994	0.999552
1557064_s_at	HGSNAT	-0.062661	0.957496	0.428851	0.999552
1557065_at	YLPM1	0.0296271	1.02075	0.663107	0.999552
1557066_at	LUC7L	0.134545	1.09775	0.064107	0.999552
1557067_s_at	LUC7L	0.175782	1.12958	0.117714	0.999552
1557068_at	LOC100505782	-0.0108167	0.99253	0.431567	0.999552
1557071_s_at	NUB1	0.0190315	1.01328	0.881851	0.999552
1557073_s_at	TTBK2	-0.0828979	0.944159	0.449228	0.999552
1557078_at	SLFN5	0.0844652	1.06029	0.353851	0.999552
1557081_at	RBM25	-0.0840678	0.943394	0.325471	0.999552
1557091_at	MAMSTR	0.0196374	1.0137	0.339991	0.999552
1557098_s_at	HAR1A	0.0588078	1.0416	0.0232526	0.999552
1557100_s_at	HECTD1	0.0452842	1.03189	0.665201	0.999552
1557103_a_at	LMTK3	-0.0191627	0.986805	0.524146	0.999552
1557104_at	ZSCAN30	0.0271934	1.01903	0.182236	0.999552
1557105_a_at	ZSCAN30	-0.0435608	0.970257	0.202771	0.999552
1557112_a_at	VPS53	-0.0451116	0.969215	0.624584	0.999552
1557113_at	RPS6KA5	-0.194232	0.874038	0.0797158	0.999552
1557116_at	APOL6	0.0510144	1.03599	0.709378	0.999552
1557117_at	INTS6-AS1	-0.0283513	0.98054	0.520933	0.999552
1557118_a_at	INTS6-AS1	-0.0171894	0.988156	0.807023	0.999552
1557119_a_at	ZNF575	-0.00245694	0.998298	0.939045	0.999552
1557120_at	EEF1A1	0.0515707	1.03639	0.0716558	0.999552
1557121_s_at	HEATR6	-0.013534	0.990663	0.818673	0.999552
1557122_s_at	GABRB2	0.00676896	1.0047	0.713621	0.999552
1557124_at	TMEM198B	0.0123435	1.00859	0.719633	0.999552
1557126_a_at	PLD1	0.0245319	1.01715	0.632786	0.999552
1557132_at	WDR17	-0.00146731	0.998983	0.915425	0.999552
1557133_at	LINC00632	0.0134315	1.00935	0.268488	0.999552
1557145_at	STK38	-0.0422173	0.971161	0.658333	0.999552
1557158_s_at	KMT2C	0.0387992	1.02726	0.183808	0.999552
1557162_at	C16orf92	-0.0517383	0.964773	0.120218	0.999552
1557165_s_at	KLHL18	-0.0370061	0.974675	0.444909	0.999552
1557166_at	PDCD4	0.156587	1.11465	0.183975	0.999552
1557167_at	HCG11	-0.0260935	0.982076	0.178787	0.999552
1557169_x_at	HCG11	-0.021899	0.984935	0.433806	0.999552
1557170_at	NEK8	0.058876	1.04165	0.426082	0.999552
1557172_x_at	NEK8	0.0677813	1.0481	0.22307	0.999552
1557174_a_at	IRAK1BP1	-0.0153415	0.989422	0.43688	0.999552
1557176_a_at	ARMH4	-0.0227907	0.984327	0.156717	0.999552
1557177_at	SYT9-AS1	-0.0167983	0.988424	0.56532	0.999552
1557180_at	C11orf87	0.00711806	1.00495	0.587925	0.999552
1557185_at	TPCN1	0.053645	1.03788	0.311271	0.999552
1557186_s_at	TPCN1	0.00246047	1.00171	0.955228	0.999552
1557189_at	DNASE1	0.0254893	1.01782	0.70598	0.999552
1557197_a_at	LGALS3	-0.0626011	0.957536	0.174661	0.999552
1557203_at	PABPC1L2B	0.00920313	1.0064	0.588945	0.999552
1557207_s_at	B3GAT1-DT	-0.00914145	0.993684	0.594373	0.999552
1557227_s_at	TPR	-0.0253307	0.982595	0.88339	0.999552
1557228_at	EHBP1L1	0.161899	1.11876	0.334589	0.999552
1557236_at	APOL6	0.0775131	1.0552	0.612449	0.999552
1557239_at	BBX	0.0920308	1.06587	0.44431	0.999552
1557246_at	KIDINS220	-0.130901	0.913261	0.153119	0.999552
1557248_at	ZNF814	-0.0169591	0.988314	0.707557	0.999552
1557257_at	BCL10	-0.0511252	0.965183	0.730256	0.999552
1557258_a_at	BCL10	-0.0776517	0.947599	0.252763	0.999552
1557260_a_at	ZNF382	0.00191724	1.00133	0.96449	0.999552
1557263_s_at	AP1G2-AS1	0.0217263	1.01517	0.661517	0.999552
1557275_a_at	TLCD2	0.0298259	1.02089	0.63794	0.999552
1557276_at	LINC01016	6.53537e-06	1	0.9997	0.999921
1557278_s_at	TNPO1	-0.0306137	0.979004	0.532397	0.999552
1557279_at	ITSN1	-0.0217291	0.985051	0.379284	0.999552
1557283_a_at	ZNF519	0.0354887	1.0249	0.193208	0.999552
1557285_at	AREG	0.130726	1.09484	0.511325	0.999552
1557293_at	MIR570HG	0.104368	1.07502	0.487271	0.999552
1557296_at	FLJ12825	-0.0169035	0.988352	0.309846	0.999552
1557302_at	ZNF585B	-0.135618	0.91028	0.0794931	0.999552
1557303_at	NT5C	-0.0144241	0.990052	0.674915	0.999552
1557305_at	TACC1	-0.0481608	0.967169	0.634063	0.999552
1557309_at	DENND1B	-0.00418208	0.997105	0.890476	0.999552
1557322_at	ZNF230	-0.159688	0.895219	0.122332	0.999552
1557328_at	ALDH1A2-AS1	-0.0239992	0.983503	0.24247	0.999552
1557331_at	POLR1B	0.0017571	1.00122	0.954728	0.999552
1557342_a_at	MIRLET7BHG	0.0228298	1.01595	0.341047	0.999552
1557347_at	MCPH1	-0.0334089	0.977109	0.326984	0.999552
1557350_at	G3BP1	0.085468	1.06103	0.185883	0.999552
1557352_at	SQLE	0.0191112	1.01334	0.586321	0.999552
1557357_at	THUMPD3-AS1	0.0416549	1.02929	0.105264	0.999552
1557359_at	MROCKI	-0.00866565	0.994011	0.815561	0.999552
1557360_at	LRPPRC	0.0613437	1.04344	0.546457	0.999552
1557370_s_at	MYCBP2	0.0952315	1.06824	0.241248	0.999552
1557384_at	ZNF131	0.142505	1.10382	0.0714544	0.999552
1557388_at	RTTN	-0.0181486	0.987499	0.488114	0.999552
1557394_at	DLGAP4	-0.011031	0.992383	0.807204	0.999552
1557410_at	LOC100506606	-0.148525	0.902172	0.0596874	0.999552
1557411_s_at	SLC25A43	-0.0909511	0.938904	0.43285	0.999552
1557415_s_at	LETM2	-0.0422471	0.971141	0.49165	0.999552
1557418_at	ACSL4	0.131472	1.09541	0.407286	0.999552
1557419_a_at	ACSL4	0.15625	1.11439	0.337825	0.999552
1557444_at	TREML3P	0.0949546	1.06803	0.507786	0.999552
1557446_x_at	TREML3P	0.157888	1.11565	0.31524	0.999552
1557450_s_at	WHAMMP2	-0.00567471	0.996074	0.92383	0.999552
1557455_s_at	MOSPD1	-0.0835513	0.943732	0.282158	0.999552
1557458_s_at	SHB	-0.00600209	0.995848	0.972645	0.999552
1557465_at	TMEM272	-0.106369	0.928923	0.480773	0.999552
1557476_at	PFN4	0.0298555	1.02091	0.293632	0.999552
1557477_at	STIM1	-0.107	0.928517	0.352597	0.999552
1557480_a_at	PPP1R27	0.00912731	1.00635	0.72924	0.999552
1557488_at	CBX3P2	0.0198066	1.01382	0.317139	0.999552
1557520_a_at	TMEM59	0.00385024	1.00267	0.942349	0.999552
1557521_a_at	BLCAP	-0.00143984	0.999002	0.984836	0.999552
1557522_x_at	BLCAP	-0.0785092	0.947036	0.210576	0.999552
1557528_at	STRADA	0.0284746	1.01993	0.502058	0.999552
1557529_at	HECTD4	0.0738685	1.05254	0.0770254	0.999552
1557536_at	WNK2	0.0234207	1.01637	0.290227	0.999552
1557539_at	FBRSL1	-0.0295709	0.979712	0.714785	0.999552
1557541_at	FAM201A	0.010011	1.00696	0.515927	0.999552
1557544_at	CFAP58	0.0537558	1.03796	0.537939	0.999552
1557545_s_at	ARK2C	-0.0243947	0.983233	0.201986	0.999552
1557553_at	PPP1R12B	-0.245017	0.843806	0.148626	0.999552
1557558_s_at	MATN1-AS1	0.0101535	1.00706	0.80205	0.999552
1557564_at	ALKBH3-AS1	0.000290365	1.0002	0.988232	0.999552
1557569_at	MPDU1	-0.0491667	0.966494	0.0268815	0.999552
1557571_at	VPS13D	0.0233993	1.01635	0.51922	0.999552
1557575_at	STBD1	0.0172572	1.01203	0.433874	0.999552
1557582_at	BIN3	-0.110596	0.926205	0.30399	0.999552
1557584_at	LERFS	-0.00615893	0.99574	0.854465	0.999552
1557585_at	ATP6V1H	-0.0185093	0.987252	0.361237	0.999552
1557586_s_at	ATP6V1H	0.0401359	1.02821	0.394024	0.999552
1557590_at	PARD6G-AS1	-0.00509874	0.996472	0.786553	0.999552
1557595_at	GINS2	-0.000970987	0.999327	0.958155	0.999552
1557601_s_at	CFAP92	-0.00741911	0.994871	0.776374	0.999552
1557606_at	LOC101928002	0.0175614	1.01225	0.533226	0.999552
1557607_at	PICART1	0.0104621	1.00728	0.589301	0.999552
1557609_s_at	TBC1D12	0.0156493	1.01091	0.526912	0.999552
1557611_at	TTLL4	0.00517673	1.00359	0.874004	0.999552
1557613_at	KIF9-AS1	0.0324447	1.02274	0.163021	0.999552
1557620_a_at	CCDC38	0.0056955	1.00396	0.882993	0.999552
1557633_at	POM121L8P	0.0107575	1.00748	0.626015	0.999552
1557649_at	GALE	0.0131414	1.00915	0.793329	0.999552
1557651_x_at	GALE	0.0421246	1.02963	0.299615	0.999552
1557656_at	LINC00642	-0.00184084	0.998725	0.946757	0.999552
1557666_s_at	AK8	-0.00295952	0.997951	0.85991	0.999552
1557674_s_at	LOC101928068	-0.0409899	0.971988	0.0782354	0.999552
1557675_at	RAF1	-0.0909271	0.938919	0.326788	0.999552
1557680_at	SAMD15	-0.0307138	0.978936	0.162737	0.999552
1557681_s_at	SAMD15	-0.0284064	0.980503	0.234806	0.999552
1557684_at	ZNF286A	-0.0418386	0.971416	0.295965	0.999552
1557685_at	ASAP1-IT2	-0.0419334	0.971352	0.732479	0.999552
1557693_at	SMC5-DT	-2.81445e-05	0.99998	0.999122	0.999865
1557703_at	MARCHF7	0.0139072	1.00969	0.747617	0.999552
1557704_a_at	MARCHF7	0.0736856	1.0524	0.4227	0.999552
1557706_at	ZHX2	0.0265945	1.0186	0.795895	0.999552
1557718_at	PPP2R5C	0.11985	1.08662	0.17721	0.999552
1557719_at	PIKFYVE	0.0500146	1.03528	0.330548	0.999552
1557723_at	LOC285847	0.102285	1.07347	0.0155148	0.999552
1557724_a_at	LOC285847	0.0294622	1.02063	0.122575	0.999552
1557727_at	PCBP1-AS1	0.0358307	1.02515	0.432215	0.999552
1557729_at	GRK5	-0.0390909	0.973268	0.551998	0.999552
1557733_a_at	CHRM3-AS2	-0.0859945	0.942135	0.488767	0.999552
1557736_at	NKTR	-0.0847303	0.942961	0.253112	0.999552
1557737_s_at	NKTR	0.0446662	1.03144	0.565967	0.999552
1557749_at	EHBP1L1	0.267958	1.2041	0.159586	0.999552
1557755_at	CEP128	-0.000354736	0.999754	0.985792	0.999552
1557759_at	DMAC2	-0.0104913	0.992754	0.837041	0.999552
1557761_s_at	LRRC52-AS1	0.00356285	1.00247	0.820746	0.999552
1557768_at	LOC101928760	-0.0101999	0.992955	0.640598	0.999552
1557770_at	IPO11	-0.0113627	0.992155	0.397519	0.999552
1557774_at	RAB17-DT	-0.0190552	0.986879	0.329987	0.999552
1557776_at	ZPLD2P	-0.00221092	0.998469	0.894848	0.999552
1557778_at	LOC101927967	-0.00126926	0.999121	0.942291	0.999552
1557796_at	FAR2	-0.00684445	0.995267	0.767457	0.999552
1557799_at	SELENOH	-0.0185291	0.987239	0.609596	0.999552
1557801_x_at	SELENOH	0.0097949	1.00681	0.739695	0.999552
1557820_at	AFG3L2	0.0350796	1.02461	0.746653	0.999552
1557821_at	LINC00639	-0.0106823	0.992623	0.750141	0.999552
1557828_a_at	TMEM267	0.0528422	1.03731	0.567606	0.999552
1557836_at	ELMOD2	-0.0273395	0.981228	0.282539	0.999552
1557848_at	LINC02401	0.00280834	1.00195	0.899826	0.999552
1557850_at	INHBA-AS1	0.0290195	1.02032	0.231364	0.999552
1557852_at	PHC2	0.0416505	1.02929	0.734411	0.999552
1557862_at	MFF-DT	-0.010968	0.992426	0.33589	0.999552
1557863_at	PLA2G4E-AS1	0.0211095	1.01474	0.239056	0.999552
1557864_x_at	PLA2G4E-AS1	0.00556418	1.00386	0.712828	0.999552
1557879_at	LOC100129175	-0.0115462	0.992029	0.523498	0.999552
1557888_at	ZNF787	-0.0342917	0.976511	0.129287	0.999552
1557890_at	STXBP5-AS1	-0.0195813	0.986519	0.359527	0.999552
1557895_at	LINC02076	-0.00498841	0.996548	0.940146	0.999552
1557905_s_at	CD44	0.122538	1.08865	0.348459	0.999552
1557910_at	HSP90AB1	0.2642	1.20097	0.219359	0.999552
1557915_s_at	GSTO1	0.157305	1.1152	0.0477964	0.999552
1557924_s_at	ALPL	0.0407698	1.02866	0.883558	0.999552
1557943_at	CNP	0.0352315	1.02472	0.374357	0.999552
1557945_at	DYNLT2	0.00462622	1.00321	0.871041	0.999552
1557948_at	PHLDB3	0.141046	1.1027	0.0267486	0.999552
1557950_at	NEMF	-0.0915729	0.938499	0.173958	0.999552
1557953_at	ZKSCAN1	0.0377201	1.02649	0.587694	0.999552
1557954_at	TXLNG	0.0111982	1.00779	0.805621	0.999552
1557961_s_at	C8orf88	0.0177164	1.01236	0.905063	0.999552
1557964_at	EIF4G2	-0.0155636	0.98927	0.235152	0.999552
1557965_at	MTERF4	0.0683817	1.04854	0.377131	0.999552
1557966_x_at	MTERF4	0.0345471	1.02424	0.657835	0.999552
1557970_s_at	RPS6KA2	-0.0760671	0.94864	0.098445	0.999552
1557984_s_at	RPAP3	0.0799557	1.05699	0.389566	0.999552
1557985_s_at	CEP78	-0.0444478	0.969661	0.133306	0.999552
1557986_s_at	SMCR8	-0.0463397	0.96839	0.381016	0.999552
1557993_at	PLCG2	-0.185389	0.879412	0.0391622	0.999552
1557994_at	TTN	-0.0237628	0.983664	0.548914	0.999552
1557998_at	NAALADL2	-0.0143504	0.990102	0.500669	0.999552
1558001_s_at	ARID5B	-0.019658	0.986467	0.359787	0.999552
1558002_at	STRAP	0.00902878	1.00628	0.925901	0.999552
1558014_s_at	FAR1	-0.00216306	0.998502	0.982343	0.999552
1558015_s_at	ACTR2	0.0383323	1.02693	0.796134	0.999552
1558017_s_at	PAWR	-0.0148872	0.989734	0.622078	0.999552
1558027_s_at	PRKAB2	0.045204	1.03183	0.505526	0.999552
1558028_x_at	NORAD	-0.0866321	0.941719	0.412842	0.999552
1558041_a_at	MATCAP1	0.00886782	1.00617	0.562593	0.999552
1558044_s_at	EXOSC6	0.046535	1.03278	0.528537	0.999552
1558053_s_at	TMED4	-0.019629	0.986486	0.535363	0.999552
1558076_at	SLF1	-0.031378	0.978485	0.412029	0.999552
1558080_s_at	DNAJC3	-0.157818	0.89638	0.107126	0.999552
1558081_at	SNORA65	-0.00388597	0.99731	0.788157	0.999552
1558088_a_at	UBE2I	0.0636499	1.04511	0.222171	0.999552
1558093_s_at	MATR3	0.0467998	1.03297	0.735479	0.999552
1558094_s_at	CCDC174	0.049496	1.0349	0.464188	0.999552
1558097_at	PRR14L	-0.0422312	0.971152	0.427755	0.999552
1558102_at	HDGFL3	-0.0165853	0.98857	0.609501	0.999552
1558103_a_at	HDGFL3	-0.0191119	0.98684	0.505258	0.999552
1558105_a_at	SLC9A7	-0.0152919	0.989456	0.721135	0.999552
1558109_x_at	LOC283788	-0.0266915	0.981669	0.439837	0.999552
1558111_at	MBNL1	-0.0485108	0.966934	0.58269	0.999552
1558116_x_at	RECK	-0.00719911	0.995022	0.739813	0.999552
1558117_s_at	USP31	-0.0674715	0.954309	0.0201375	0.999552
1558120_at	DDX3X	-0.0210593	0.985509	0.484615	0.999552
1558123_at	LINC00957	-0.142544	0.905921	0.0148528	0.999552
1558124_at	NUDCD2	-0.0134537	0.990718	0.335164	0.999552
1558135_at	TAF11	-0.0146555	0.989893	0.452509	0.999552
1558136_s_at	TAF11	-0.0187417	0.987093	0.782134	0.999552
1558139_at	DUXAP8	0.0416218	1.02927	0.0600043	0.999552
1558142_at	TNRC6B	0.0191485	1.01336	0.769994	0.999552
1558143_a_at	BCL2L11	-0.109593	0.92685	0.308262	0.999552
1558148_x_at	BAIAP2-DT	0.0228393	1.01596	0.465686	0.999552
1558154_at	LLGL2	-0.00704809	0.995127	0.907788	0.999552
1558160_at	CCDC171	0.031431	1.02203	0.059172	0.999552
1558164_s_at	PEX13	-0.0120153	0.991706	0.663524	0.999552
1558166_at	MGC16275	-0.0469325	0.967992	0.123431	0.999552
1558167_a_at	MGC16275	0.0241366	1.01687	0.294481	0.999552
1558173_a_at	LUZP1	0.0524112	1.037	0.556326	0.999552
1558179_at	ATP5MF	0.00054663	1.00038	0.974783	0.999552
1558184_s_at	ZNF17	-0.017205	0.988145	0.304837	0.999552
1558189_a_at	GPR37L1	0.00712111	1.00495	0.637615	0.999552
1558193_at	ANKRD54	-0.0102494	0.992921	0.502837	0.999552
1558201_s_at	SLC4A1AP	-0.0249311	0.982868	0.656023	0.999552
1558214_s_at	CTNNA1	0.189119	1.14007	0.357099	0.999552
1558215_s_at	UBTF	-0.0609769	0.958615	0.344209	0.999552
1558217_at	SLFN13	0.0390716	1.02745	0.745982	0.999552
1558233_s_at	ATF1	-0.0740673	0.949956	0.36432	0.999552
1558234_at	KCNJ2-AS1	-0.0194388	0.986616	0.643295	0.999552
1558236_at	DR1	0.0130873	1.00911	0.876439	0.999552
1558237_x_at	DR1	-0.0135049	0.990683	0.878821	0.999552
1558238_at	TNRC18	0.0102429	1.00713	0.531562	0.999552
1558249_s_at	STX16	-0.00447693	0.996902	0.968399	0.999552
1558250_s_at	PUS7L	0.0603566	1.04272	0.554703	0.999552
1558251_a_at	ZNF587	-0.0408872	0.972057	0.695335	0.999552
1558253_x_at	ZNF587	-0.0841876	0.943316	0.286248	0.999552
1558254_s_at	SRPK2	-0.147001	0.903126	0.217195	0.999552
1558256_at	LINC00662	0.00174675	1.00121	0.930535	0.999552
1558277_at	ZNF740	-0.0276464	0.981019	0.528886	0.999552
1558279_a_at	KDSR	0.0097854	1.00681	0.904651	0.999552
1558290_a_at	PVT1	0.11625	1.08391	0.271825	0.999552
1558292_s_at	PIGW	0.0701719	1.04984	0.473956	0.999552
1558304_s_at	TSEN54	0.0664265	1.04712	0.152087	0.999552
1558305_at	GIGYF2	-0.0172938	0.988084	0.807032	0.999552
1558306_at	THADA	0.0224716	1.0157	0.255819	0.999552
1558308_at	LINC00942	0.00428904	1.00298	0.754191	0.999552
1558310_s_at	LOC100132356	0.104573	1.07518	0.197941	0.999552
1558315_s_at	HOOK3	-0.0257245	0.982327	0.49917	0.999552
1558323_at	TMEM72	0.00459765	1.00319	0.914974	0.999552
1558324_a_at	TMEM72	-0.0224397	0.984566	0.299977	0.999552
1558327_at	ZDHHC18	0.00775937	1.00539	0.939796	0.999552
1558330_x_at	TONSL	-0.00836535	0.994218	0.567622	0.999552
1558331_at	SIRT2	0.0503978	1.03555	0.619109	0.999552
1558333_at	C22orf15	0.0380345	1.02671	0.0916469	0.999552
1558334_a_at	C22orf15	-0.00670582	0.995363	0.76806	0.999552
1558338_at	SEMA6A	0.0505165	1.03564	0.0651727	0.999552
1558345_a_at	ZNF487	-0.178403	0.88368	0.0977475	0.999552
1558346_at	COX17	-0.0160035	0.988969	0.523316	0.999552
1558354_s_at	PLCG1-AS1	-0.0260289	0.98212	0.123585	0.999552
1558365_at	PGK1	0.101383	1.0728	0.153275	0.999552
1558369_at	MPHOSPH9	0.0617003	1.0437	0.63251	0.999552
1558378_a_at	AHNAK2	-0.0486461	0.966843	0.234021	0.999552
1558390_at	ZNF599	-0.0115832	0.992003	0.607792	0.999552
1558392_at	SYNE2	-0.0428886	0.970709	0.586014	0.999552
1558397_at	PECAM1	-0.266221	0.831495	0.118861	0.999552
1558401_at	ARIH1	0.0331236	1.02323	0.679811	0.999552
1558404_at	LINC00622	-0.0346033	0.9763	0.185023	0.999552
1558407_at	PLEKHG2	0.015942	1.01111	0.570305	0.999552
1558412_at	MISP3	0.0335611	1.02354	0.452899	0.999552
1558420_at	C14orf180	-0.006984	0.995171	0.610454	0.999552
1558421_a_at	C14orf180	-0.0136889	0.990556	0.460134	0.999552
1558425_x_at	LINC00265	-0.00731716	0.994941	0.864393	0.999552
1558426_x_at	ORAI2	0.0402938	1.02832	0.633908	0.999552
1558437_at	IGHE	-0.0183726	0.987346	0.28611	0.999552
1558438_a_at	IGHE	-0.0293888	0.979835	0.55273	0.999552
1558452_at	TMEM144	-0.0148999	0.989725	0.416329	0.999552
1558458_at	GARS1-DT	-0.0429263	0.970684	0.607361	0.999552
1558459_s_at	GARS1-DT	-0.122215	0.918776	0.108008	0.999552
1558460_at	ABCC5	-0.0272231	0.981307	0.387373	0.999552
1558469_at	LPP	-0.0114903	0.992067	0.623332	0.999552
1558470_at	VWA3B	0.0191387	1.01335	0.23554	0.999552
1558476_at	BEND5	0.0202873	1.01416	0.419742	0.999552
1558483_at	LRRC27	0.0235148	1.01643	0.295534	0.999552
1558486_at	ZNF493	-0.0670004	0.954621	0.541111	0.999552
1558487_a_at	TMED4	-0.0543938	0.962999	0.484993	0.999552
1558501_at	DNM3	0.0359221	1.02521	0.252963	0.999552
1558502_s_at	DNM3	0.0196923	1.01374	0.235825	0.999552
1558508_a_at	C1orf53	0.0147627	1.01029	0.356092	0.999552
1558511_s_at	ESYT2	0.115299	1.0832	0.210705	0.999552
1558512_at	LOC105369477	-0.0257424	0.982315	0.586737	0.999552
1558515_at	FTX	-0.0769979	0.948028	0.651903	0.999552
1558517_s_at	LRRC8C	0.0323745	1.02269	0.695659	0.999552
1558518_at	TAB3	0.00353699	1.00245	0.973978	0.999552
1558519_at	RPE	-0.00919104	0.99365	0.489953	0.999552
1558525_at	YPEL3-DT	-0.183103	0.880807	0.166346	0.999552
1558527_at	PAXIP1-AS2	0.0451145	1.03177	0.407333	0.999552
1558530_at	LRTM2	-0.00660813	0.99543	0.767792	0.999552
1558533_at	KRBA2	-0.0171767	0.988165	0.467672	0.999552
1558546_at	DNASE1	0.0171955	1.01199	0.707252	0.999552
1558549_s_at	VNN1	0.347396	1.27226	0.128998	0.999552
1558552_s_at	SLC66A1L	-0.00845158	0.994159	0.454636	0.999552
1558556_at	CAMK1	0.0142503	1.00993	0.648618	0.999552
1558557_at	VPS35L	0.01964	1.01371	0.228943	0.999552
1558560_s_at	BLZF1	0.0409364	1.02878	0.681981	0.999552
1558561_at	HM13	0.0204382	1.01427	0.819411	0.999552
1558568_a_at	PCNX4	-0.000841366	0.999417	0.972829	0.999552
1558586_at	ZNF33B	-0.0419317	0.971353	0.416159	0.999552
1558587_at	LOC100996385	-0.00710991	0.995084	0.643777	0.999552
1558589_at	CYP4F29P	-0.0121095	0.991641	0.551348	0.999552
1558595_at	KANSL1L-AS1	-0.012464	0.991398	0.52969	0.999552
1558604_a_at	SSBP2	-0.0129198	0.991085	0.611973	0.999552
1558608_a_at	PAPPA	-0.00311952	0.99784	0.853744	0.999552
1558611_at	LINC02210	0.0198606	1.01386	0.22092	0.999552
1558620_at	ZNF621	-0.0085241	0.994109	0.908473	0.999552
1558641_at	SPATA24	0.0210534	1.0147	0.645794	0.999552
1558648_at	CCDC32	-0.0094142	0.993496	0.663717	0.999552
1558652_at	KANSL3	0.0408965	1.02875	0.314733	0.999552
1558654_at	PPM1H	-0.0989696	0.9337	0.114523	0.999552
1558662_s_at	BANK1	0.121433	1.08782	0.454753	0.999552
1558675_s_at	NEMF	0.0144998	1.0101	0.745719	0.999552
1558678_s_at	MALAT1	0.00300203	1.00208	0.961506	0.999552
1558682_at	HMGA2	-0.0509171	0.965322	0.082221	0.999552
1558685_a_at	ATP6AP1-DT	0.0720871	1.05124	0.0540493	0.999552
1558686_at	MPV17L	0.0333839	1.02341	0.445664	0.999552
1558688_at	STX17-DT	0.0539714	1.03812	0.438732	0.999552
1558691_a_at	DOCK4	0.0850049	1.06069	0.690219	0.999552
1558692_at	GLMP	-0.0692012	0.953166	0.638668	0.999552
1558693_s_at	GLMP	0.0163844	1.01142	0.917677	0.999552
1558697_a_at	MARF1	-0.027922	0.980832	0.461586	0.999552
1558698_at	ZNF264	-0.00203678	0.998589	0.957773	0.999552
1558699_a_at	HERPUD2	-0.00731957	0.994939	0.906168	0.999552
1558700_s_at	ZNF260	0.0158857	1.01107	0.892678	0.999552
1558702_at	TEX10	-0.00900314	0.993779	0.847705	0.999552
1558703_at	SLC46A1	0.00933714	1.00649	0.689733	0.999552
1558706_a_at	ATOH8	0.0524882	1.03705	0.0568043	0.999552
1558708_at	NRXN1	-0.0130566	0.990991	0.470715	0.999552
1558711_at	FAM13A-AS1	-0.158529	0.895938	0.0844817	0.999552
1558719_s_at	RPAIN	0.0259679	1.01816	0.540731	0.999552
1558722_at	ZNF252P	-0.0300271	0.979402	0.731407	0.999552
1558727_at	SERP2	-0.086142	0.942039	0.0139067	0.999552
1558728_at	VPS9D1-AS1	0.00653777	1.00454	0.801311	0.999552
1558732_at	MAP4K4	-0.0036617	0.997465	0.966911	0.999552
1558733_at	ZBTB38	-0.0826971	0.944291	0.367369	0.999552
1558738_at	NOL3	-0.0639633	0.956632	0.269746	0.999552
1558745_at	SNX29	-0.0338405	0.976816	0.380175	0.999552
1558747_at	SMCHD1	-0.0233956	0.983914	0.872603	0.999552
1558754_at	ZNF763	-0.157287	0.89671	0.0123657	0.999552
1558755_x_at	ZNF763	-0.112332	0.925091	0.117581	0.999552
1558758_s_at	SPRING1	-0.00848736	0.994134	0.663543	0.999552
1558759_s_at	CLASP2	-0.0209154	0.985607	0.416164	0.999552
1558761_a_at	FAM120AOS	-0.0411286	0.971894	0.473982	0.999552
1558764_at	TNRC6B-DT	0.00025527	1.00018	0.985359	0.999552
1558768_at	DNAH1	-0.0294394	0.979801	0.0959759	0.999552
1558770_a_at	PIK3R6	0.0341547	1.02396	0.581603	0.999552
1558773_s_at	RANBP10	0.00607324	1.00422	0.631009	0.999552
1558775_s_at	NSMAF	0.0222281	1.01553	0.725579	0.999552
1558777_at	MRTFB	0.00253854	1.00176	0.930809	0.999552
1558782_a_at	NFYC-AS1	0.00269672	1.00187	0.953799	0.999552
1558785_a_at	RGS5	0.0145296	1.01012	0.320113	0.999552
1558790_s_at	ZNF252P-AS1	0.0246147	1.01721	0.225147	0.999552
1558792_x_at	AP2A1	0.0518875	1.03662	0.584846	0.999552
1558793_at	FRY-AS1	-0.0659661	0.955305	0.0931724	0.999552
1558794_at	NUTM2A-AS1	0.00835529	1.00581	0.833869	0.999552
1558795_at	ADGRB3-DT	-0.430471	0.742019	0.00730082	0.999552
1558796_a_at	ADGRB3-DT	-0.27812	0.824665	0.0395862	0.999552
1558801_at	NNT-AS1	-0.0439887	0.96997	0.507078	0.999552
1558802_at	TM2D1	0.0134564	1.00937	0.829627	0.999552
1558807_at	ATAD2B	0.0424253	1.02984	0.252855	0.999552
1558821_s_at	MIR30DHG	-0.0163624	0.988723	0.416608	0.999552
1558825_s_at	NBPF3	-0.0121373	0.991622	0.655737	0.999552
1558826_at	ZNF831	-0.0364805	0.975031	0.160516	0.999552
1558827_a_at	ZNF831	-0.0252279	0.982665	0.716674	0.999552
1558844_at	GVQW3	0.0519474	1.03666	0.0573945	0.999552
1558846_at	PNLIPRP3	-0.0204079	0.985954	0.269458	0.999552
1558847_at	SWINGN	0.0340199	1.02386	0.0956019	0.999552
1558856_at	DMRTA2	-0.00623365	0.995688	0.61182	0.999552
1558859_at	GARS1-DT	0.0476739	1.0336	0.463658	0.999552
1558867_at	DSE	-0.00111806	0.999225	0.927624	0.999552
1558871_at	LOC105377276	0.0462787	1.0326	0.044189	0.999552
1558875_at	SREBF1	-0.013666	0.990572	0.461968	0.999552
1558882_at	HTATSF1P2	-0.134499	0.910986	0.593891	0.999552
1558890_at	FAM53A	-0.18002	0.882691	0.0990774	0.999552
1558893_a_at	DEUP1	-0.0200937	0.986169	0.463561	0.999552
1558896_at	IBA57	0.0468374	1.033	0.23494	0.999552
1558899_s_at	RGMB-AS1	-0.00876142	0.993945	0.53979	0.999552
1558906_a_at	OSER1-DT	-0.107207	0.928384	0.126389	0.999552
1558914_at	DESI2	-0.00867383	0.994006	0.692003	0.999552
1558915_a_at	PEX14	0.0393134	1.02762	0.112183	0.999552
1558919_a_at	SEC23IP	0.0355099	1.02492	0.0577227	0.999552
1558920_at	SLC8A1-AS1	0.000740565	1.00051	0.981986	0.999552
1558924_s_at	CLIP1	-0.0416607	0.971536	0.810273	0.999552
1558934_a_at	GTF2H5	-0.0301737	0.979302	0.362484	0.999552
1558942_at	ZNF765	-0.0241731	0.983384	0.660634	0.999552
1558943_x_at	ZNF765	-0.0661056	0.955213	0.305251	0.999552
1558949_at	TNRC18	0.0539429	1.0381	0.447525	0.999552
1558953_s_at	CEP164	-0.0410167	0.97197	0.680871	0.999552
1558956_s_at	IFT80	0.101372	1.07279	0.390521	0.999552
1558959_at	HYCC2	-0.101634	0.931977	0.549596	0.999552
1558960_a_at	MFGE8	-0.0182431	0.987434	0.240426	0.999552
1558964_at	FAT3	-0.00506853	0.996493	0.751874	0.999552
1558965_at	PHF21A	-0.0602388	0.959105	0.603695	0.999552
1558969_a_at	RPL32P3	-0.0155829	0.989257	0.789137	0.999552
1558971_at	THEMIS	-0.0859603	0.942157	0.5931	0.999552
1558972_s_at	THEMIS	0.0965941	1.06925	0.632528	0.999552
1558975_at	UBALD1	0.0205863	1.01437	0.544971	0.999552
1558976_x_at	UBALD1	-0.0189101	0.986978	0.620762	0.999552
1558995_at	ZNF547	-0.0122143	0.991569	0.347078	0.999552
1558996_at	FOXP1	0.0374682	1.02631	0.608163	0.999552
1559003_a_at	CCDC163	-0.0278974	0.980849	0.436246	0.999552
1559005_s_at	CNTLN	0.00778748	1.00541	0.883926	0.999552
1559018_at	PTPRE	0.064039	1.04539	0.565506	0.999552
1559021_at	C3orf52	-0.021281	0.985357	0.235209	0.999552
1559025_at	SEPTIN9	0.0352773	1.02475	0.800611	0.999552
1559026_at	PPP1R26-AS1	0.0296619	1.02077	0.0309072	0.999552
1559028_at	CYP4F35P	-0.00593818	0.995892	0.628137	0.999552
1559034_at	SIRPB2	-0.258967	0.835686	0.0343875	0.999552
1559038_at	SEPTIN2	-0.0930428	0.937543	0.272571	0.999552
1559039_at	DHX36	0.101277	1.07272	0.204114	0.999552
1559042_at	NDUFB6	-0.0473118	0.967738	0.199879	0.999552
1559044_at	EXOSC1	0.018567	1.01295	0.76917	0.999552
1559045_at	LOC100128288	-0.010231	0.992934	0.622264	0.999552
1559050_at	HCG27	-0.398423	0.758687	0.0148382	0.999552
1559051_s_at	CGAS	-0.0417051	0.971506	0.713329	0.999552
1559052_s_at	PAK2	-0.0298388	0.97953	0.691863	0.999552
1559059_s_at	ZNF611	-0.0589141	0.959986	0.109304	0.999552
1559060_a_at	FNIP1	-0.0106193	0.992666	0.842356	0.999552
1559065_a_at	CLEC4G	0.0133865	1.00932	0.794913	0.999552
1559078_at	BCL11A	0.137461	1.09997	0.256938	0.999552
1559079_at	LINC00567	0.00765762	1.00532	0.689455	0.999552
1559083_x_at	LOC284600	0.030952	1.02169	0.327762	0.999552
1559091_s_at	FGD2	-0.10861	0.927481	0.0466341	0.999552
1559092_at	SLC9A5	-0.0141474	0.990242	0.379993	0.999552
1559094_at	FBXO9	0.0442786	1.03117	0.586534	0.999552
1559096_x_at	FBXO9	0.0298507	1.02091	0.723276	0.999552
1559097_at	LINC01550	0.108219	1.0779	0.234741	0.999552
1559105_at	LEKR1	-0.0217368	0.985046	0.215231	0.999552
1559126_at	RRP12	0.0604688	1.0428	0.462964	0.999552
1559127_x_at	RRP12	0.0189658	1.01323	0.83465	0.999552
1559128_at	HSDL2	-0.104053	0.930416	0.355989	0.999552
1559129_a_at	LINC02603	-0.0128705	0.991119	0.523431	0.999552
1559132_at	TMEM80	-0.0290081	0.980094	0.424604	0.999552
1559139_at	NOC2L	0.0186937	1.01304	0.66366	0.999552
1559142_at	KAT6A	-0.0522207	0.964451	0.472772	0.999552
1559159_at	CEP68	0.0202184	1.01411	0.575836	0.999552
1559167_x_at	MPV17L	0.0287139	1.0201	0.290513	0.999552
1559174_at	RAB6A	-0.00514557	0.99644	0.931331	0.999552
1559186_at	PRKXP1	0.00187931	1.0013	0.956761	0.999552
1559188_x_at	PRKXP1	0.0150871	1.01051	0.625591	0.999552
1559190_s_at	RDH13	-0.206155	0.866845	0.00574279	0.999552
1559203_s_at	KRAS	0.0528271	1.0373	0.640562	0.999552
1559204_x_at	KRAS	0.0976729	1.07005	0.381474	0.999552
1559205_s_at	LINC02273	0.0221228	1.01545	0.771295	0.999552
1559206_at	PSEN1	-0.0258588	0.982236	0.51743	0.999552
1559214_at	FBXO22	-0.0232967	0.983982	0.745469	0.999552
1559218_s_at	NFYC	-0.0758989	0.948751	0.180498	0.999552
1559220_at	TWF2-DT	-0.0348127	0.976158	0.134058	0.999552
1559227_s_at	VHL	0.0160119	1.01116	0.789269	0.999552
1559228_at	CLU	-0.008475	0.994143	0.797386	0.999552
1559237_a_at	HHIPL1	-0.0126731	0.991254	0.463214	0.999552
1559249_at	ATXN1	0.00900575	1.00626	0.925287	0.999552
1559252_a_at	LINC01730	-0.0204258	0.985942	0.655917	0.999552
1559261_a_at	PKD1L2	0.00275038	1.00191	0.924406	0.999552
1559263_s_at	ZC3H12D	0.177116	1.13062	0.21357	0.999552
1559266_s_at	SKIDA1	0.0144887	1.01009	0.362914	0.999552
1559272_at	EXOC3L1	-0.00475567	0.996709	0.878164	0.999552
1559289_at	TADA1	0.0213315	1.0149	0.255047	0.999552
1559293_x_at	LINC00032	-0.0102582	0.992915	0.434532	0.999552
1559297_at	SNX29P2	-0.02882	0.980222	0.65714	0.999552
1559298_a_at	SPATA41	0.0131188	1.00913	0.264329	0.999552
1559303_at	LINC01532	0.00187828	1.0013	0.962139	0.999552
1559307_s_at	RBL1	-0.00157815	0.998907	0.931956	0.999552
1559309_at	MCFD2	0.0199325	1.01391	0.539566	0.999552
1559333_at	SRGAP3-AS2	-0.00648072	0.995518	0.619397	0.999552
1559340_at	TTLL11	-0.000979388	0.999321	0.947364	0.999552
1559344_at	MAPK10-AS1	0.0130129	1.00906	0.552184	0.999552
1559352_a_at	MILIP	-0.0190226	0.986901	0.570251	0.999552
1559369_at	TRAPPC13	0.00143783	1.001	0.959499	0.999552
1559376_at	ATP1A1-AS1	0.0290817	1.02036	0.113682	0.999552
1559382_at	SMIM7	-0.0174633	0.987968	0.693335	0.999552
1559397_s_at	PRR14	0.0958674	1.06871	0.609303	0.999552
1559399_s_at	ZCCHC10	-0.0549679	0.962616	0.648515	0.999552
1559400_s_at	PAPPA	0.0342743	1.02404	0.164744	0.999552
1559403_at	HMGN3-AS1	-0.0189509	0.98695	0.269962	0.999552
1559404_a_at	HMGN3-AS1	-0.018661	0.987148	0.428772	0.999552
1559405_a_at	TRPV6	-0.000313933	0.999782	0.985122	0.999552
1559410_at	LINC02754	0.101326	1.07276	0.175421	0.999552
1559413_at	TCP11L2	-0.109833	0.926695	0.311366	0.999552
1559419_at	CACNB2	0.0335931	1.02356	0.101526	0.999552
1559433_at	APCDD1L-DT	0.0137226	1.00956	0.275446	0.999552
1559439_s_at	C21orf58	0.0477013	1.03362	0.0234686	0.999552
1559444_at	SMC2	0.0206812	1.01444	0.200881	0.999552
1559449_a_at	ZNF254	0.0308872	1.02164	0.808817	0.999552
1559461_at	CEP72	-0.0286865	0.980312	0.263145	0.999552
1559469_s_at	SIPA1L2	0.0616369	1.04365	0.621807	0.999552
1559470_at	D21S2088E	-0.00822053	0.994318	0.51174	0.999552
1559471_s_at	D21S2088E	-0.00289802	0.997993	0.84027	0.999552
1559477_s_at	MEIS1	0.0171208	1.01194	0.551341	0.999552
1559479_at	SEPSECS-AS1	-0.013248	0.990859	0.75674	0.999552
1559485_at	ATG2B	-0.0603637	0.959022	0.0835262	0.999552
1559488_at	LINC01366	0.00222852	1.00155	0.882145	0.999552
1559490_at	LRCH3	0.0318618	1.02233	0.720634	0.999552
1559496_at	PPA2	0.11749	1.08485	0.309369	0.999552
1559500_at	VPS8	-0.0166561	0.988521	0.896664	0.999552
1559502_s_at	LRRC25	-0.0946978	0.936468	0.405784	0.999552
1559507_at	LOC100130357	-0.007185	0.995032	0.893152	0.999552
1559514_at	LOC100132077	0.038197	1.02683	0.407901	0.999552
1559522_at	LOC100505918	-0.00872576	0.99397	0.757112	0.999552
1559528_at	PCGF3-AS1	0.0361297	1.02536	0.525796	0.999552
1559532_at	ARIH2OS	0.00702638	1.00488	0.831572	0.999552
1559537_at	RNF130	0.0287532	1.02013	0.0684627	0.999552
1559544_s_at	RB1-DT	-0.00545953	0.996223	0.75142	0.999552
1559545_at	SNRPN	0.0109472	1.00762	0.64307	0.999552
1559561_at	FBH1	0.0343449	1.02409	0.300248	0.999552
1559566_at	FBXO42	-0.00782949	0.994588	0.843697	0.999552
1559573_at	LINC01093	0.184175	1.13617	0.435625	0.999552
1559577_at	FCN2	-0.0214671	0.98523	0.367763	0.999552
1559580_at	LRRC39	0.0313476	1.02197	0.102891	0.999552
1559582_at	RHOQ	0.00523386	1.00363	0.952354	0.999552
1559584_a_at	C16orf54	-0.116677	0.922309	0.0479272	0.999552
1559585_at	DDX60L	-0.0532846	0.96374	0.627412	0.999552
1559587_at	SYMPK	0.0121146	1.00843	0.514783	0.999552
1559591_s_at	CHDH	0.0213296	1.01489	0.613702	0.999552
1559593_a_at	MED26	-0.0616824	0.958146	0.463529	0.999552
1559600_at	HIC2	0.0484596	1.03416	0.0174559	0.999552
1559601_at	USF3	-0.00997576	0.993109	0.755051	0.999552
1559603_at	GPR12	0.00403292	1.0028	0.835611	0.999552
1559606_at	GBP6	0.0573592	1.04056	0.0657063	0.999552
1559607_s_at	GBP6	0.0593623	1.04201	0.102695	0.999552
1559616_x_at	ZNF626	-0.00429828	0.997025	0.873545	0.999552
1559634_at	CHRM3	-0.0219684	0.984888	0.247994	0.999552
1559638_at	PIK3CD-AS1	-0.0245514	0.983126	0.428148	0.999552
1559645_at	LINC00184	-0.0241641	0.98339	0.555986	0.999552
[truncated: 26,889 more rows]
